# Supplementary material for: Genetic algorithm learning as a robust approach to RNA editing site prediction
Source: BMC Bioinformatics. 2006 Mar 16;7:145. doi: 10.1186/1471-2105-7-145 (PMC1459874; doi:10.1186/1471-2105-7-145)
Supplement: Additional File 3 — Objective scores and predictions for A. thaliana. The full set of known edit sites and known unedited sites used in one iteration of the cross-validation test data set from A. thaliana are included here. The values for each of the six variables, the overall score for each edit site and the REGAL prediction are listed. [file 1471-2105-7-145-S3.txt]

Id	Edit site	Codon transition	Amino acid transition	Hydrophobicity	+1_nucleotide	-1_nucleotide	Codon position	Overall score	Known edit site	Predicted edit site
nad7_1185	697	0.099	0.211	0.341	0.325	0.631	0.535	68953.190	+	+
nad7_1185	1049	0	0.007	0.267	0.223	0.305	0.116	26429.108	+	-
nad7_1185	962	0	0.012	0.341	0.325	0.305	0.116	29581.859	+	-
nad7_1185	794	0	0.021	0.030	0.325	0.631	0.116	38274.323	+	+
nad7_1185	1056	0.059	0.075	0.150	0.325	0.631	0.349	50924.869	+	+
nad7_1185	315	0.059	0.075	0.150	0.325	0.305	0.349	35089.745	+	+
nad7_1185	723	0.040	0.054	0.057	0.290	0.631	0.349	46390.154	+	+
nad7_1185	212	0	0.002	0.002	0.223	0.040	0.116	6684.995	+	-
nad7_1185	136	0.117	0.211	0.341	0.290	0.631	0.535	69140.828	+	+
nad7_1185	23	0	0.021	0.030	0.290	0.631	0.116	37924.778	+	+
nad7_1185	788	0	0.021	0.030	0.162	0.631	0.116	36646.442	+	+
nad7_1185	1123	0.068	0.200	0.267	0.290	0.305	0.535	49324.817	+	+
nad7_1185	733	0.099	0.211	0.341	0.325	0.631	0.535	68953.190	+	+
nad7_1185	334	0.117	0.211	0.341	0.290	0.631	0.535	69140.828	+	+
nad7_1185	738	0.028	0.042	0.073	0.223	0.631	0.349	45065.330	+	+
nad7_1185	577	0.117	0.211	0.341	0.290	0.631	0.535	69140.828	+	+
nad7_1185	1102	0.075	0.115	0.341	0.223	0.631	0.535	61294.746	+	+
nad7_1185	250	0.117	0.211	0.341	0.290	0.631	0.535	69140.828	+	+
nad7_1185	1078	0.075	0.115	0.341	0.223	0.631	0.535	61294.746	+	+
nad7_1185	199	0.075	0.115	0.341	0.223	0.631	0.535	61294.746	+	+
nad7_1185	243	0.040	0.054	0.057	0.290	0.631	0.349	46390.154	+	+
nad7_1185	1136	0	0.007	0.007	0.290	0.631	0.116	36469.388	+	+
nad7_1185	1087	0.117	0.211	0.341	0.290	0.631	0.535	69140.828	+	+
nad7_1185	37	0.099	0.211	0.341	0.325	0.631	0.535	68953.190	+	+
nad7_1185	76	0.117	0.211	0.341	0.290	0.631	0.535	69140.828	+	+
nad7_1185	768	0.023	0.075	0.150	0.325	0.631	0.349	49917.651	+	+
nad7_1185	343	0.117	0.211	0.341	0.290	0.631	0.535	69140.828	+	+
nad4L_303	109	0.117	0.211	0.341	0.290	0.631	0.535	69140.828	+	+
nad4L_303	99	0.012	0.063	0.267	0.162	0.024	0.349	20639.243	+	-
nad4L_303	85	0.054	0.200	0.267	0.223	0.305	0.535	48252.801	+	+
nad4L_303	40	0.075	0.115	0.341	0.223	0.631	0.535	61294.746	+	+
nad4L_303	94	0.117	0.211	0.341	0.290	0.631	0.535	69140.828	+	+
nad4L_303	157	0.099	0.211	0.341	0.325	0.631	0.535	68953.190	+	+
nad4L_303	196	0.068	0.200	0.267	0.290	0.305	0.535	49324.817	+	+
nad4L_303	187	0.117	0.211	0.341	0.290	0.631	0.535	69140.828	+	+
nad4L_303	54	0.061	0.061	0.150	0.325	0.631	0.349	50118.609	+	+
rps4_1089	234	0.040	0.054	0.057	0.290	0.631	0.349	46390.154	+	+
rps4_1089	342	0.040	0.054	0.057	0.290	0.305	0.349	30555.030	+	-
rps4_1089	523	0.117	0.211	0.341	0.290	0.631	0.535	69140.828	+	+
rps4_1089	955	0.099	0.211	0.341	0.325	0.631	0.535	68953.190	+	+
rps4_1089	1041	0.012	0.063	0.267	0.162	0.631	0.349	50123.661	+	+
rps4_1089	307	0.068	0.200	0.267	0.290	0.305	0.535	49324.817	+	+
rps4_1089	991	0.075	0.115	0.341	0.223	0.631	0.535	61294.746	+	+
rps4_1089	1056	0.061	0.061	0.150	0.325	0.631	0.349	50118.609	+	+
rps4_1089	87	0.061	0.061	0.150	0.325	0.631	0.349	50118.609	+	+
rps4_1089	376	0.035	0.200	0.267	0.325	0.305	0.535	48734.292	+	+
rps4_1089	1051	0.054	0.200	0.267	0.223	0.305	0.535	48252.801	+	+
rps4_1089	966	0.040	0.054	0.057	0.290	0.631	0.349	46390.154	+	+
rps4_1089	298	0.068	0.200	0.267	0.290	0.305	0.535	49324.817	+	+
rps4_1089	228	0.028	0.042	0.073	0.223	0.305	0.349	29230.206	+	-
rps4_1089	1042	0.068	0.200	0.267	0.290	0.305	0.535	49324.817	+	+
nad1_978	306	0.012	0.063	0.267	0.162	0.631	0.349	50123.661	+	+
nad1_978	492	0.059	0.075	0.150	0.325	0.305	0.349	35089.745	+	+
nad1_978	936	0.033	0.063	0.267	0.162	0.305	0.349	34892.868	+	+
nad1_978	307	0.035	0.200	0.267	0.325	0.305	0.535	48734.292	+	+
nad1_978	489	0.007	0.063	0.267	0.162	0.631	0.349	49989.366	+	+
nad1_978	579	0.059	0.075	0.150	0.325	0.631	0.349	50924.869	+	+
nad1_978	762	0.014	0.028	0.073	0.223	0.305	0.349	27953.910	+	-
nad1_978	491	0	0.007	0.267	0.162	0.305	0.116	25819.901	+	-
nad1_978	535	0.075	0.115	0.341	0.223	0.631	0.535	61294.746	+	+
nad1_978	796	0.099	0.211	0.341	0.325	0.631	0.535	68953.190	+	+
nad1_978	1	0.005	0.005	0	0.325	0.040	0.535	16266.552	+	-
nad1_978	166	0.099	0.211	0.341	0.325	0.631	0.535	68953.190	+	+
nad1_978	375	0.061	0.061	0.150	0.325	0.631	0.349	50118.609	+	+
nad1_978	754	0.035	0.200	0.267	0.325	0.305	0.535	48734.292	+	+
nad1_978	927	0.061	0.061	0.150	0.325	0.631	0.349	50118.609	+	+
nad1_978	742	0.068	0.200	0.267	0.290	0.305	0.535	49324.817	+	+
nad1_978	264	0.061	0.061	0.150	0.325	0.631	0.349	50118.609	+	+
nad1_978	570	0.028	0.042	0.073	0.223	0.305	0.349	29230.206	+	-
nad1_978	822	0.009	0.042	0.073	0.223	0.631	0.349	44528.147	+	+
nad1_978	545	0	0.007	0.267	0.162	0.305	0.116	25819.901	+	-
nad1_978	897	0.061	0.061	0.150	0.325	0.305	0.349	34283.485	+	+
nad1_978	724	0.068	0.200	0.267	0.290	0.305	0.535	49324.817	+	+
nad1_978	499	0.099	0.211	0.341	0.325	0.631	0.535	68953.190	+	+
nad1_978	634	0.117	0.211	0.341	0.290	0.631	0.535	69140.828	+	+
orf114_345	308	0	0.007	0.007	0.290	0.631	0.116	36469.388	+	+
orf114_345	326	0	0.023	0	0.223	0.631	0.116	36642.652	+	+
rps3_1671	1343	0	0.012	0.341	0.325	0.024	0.116	15932.565	+	-
rps3_1671	63	0.061	0.061	0.150	0.325	0.631	0.349	50118.609	+	+
rps3_1671	1579	0.075	0.115	0.341	0.223	0.631	0.535	61294.746	+	+
rps3_1671	1597	0.117	0.211	0.341	0.290	0.631	0.535	69140.828	+	+
rps3_1671	514	0.117	0.211	0.341	0.290	0.631	0.535	69140.828	+	+
rps3_1671	125	0	0.023	0	0.325	0.631	0.116	37661.326	+	+
rps3_1671	186	0.014	0.028	0.073	0.223	0.631	0.349	43789.034	+	+
rps3_1671	1469	0	0.012	0.341	0.325	0.305	0.116	29581.859	+	-
rps3_1671	1533	0.059	0.075	0.150	0.325	0.631	0.349	50924.869	+	+
rps3_1671	1351	0.035	0.200	0.267	0.325	0.305	0.535	48734.292	+	+
rps3_1671	602	0	0.023	0	0.290	0.631	0.116	37311.781	+	+
rps3_1671	886	0.099	0.211	0.341	0.325	0.631	0.535	68953.190	+	+
rps3_1671	1570	0.005	0.014	0.012	0.325	0.024	0.535	16362.631	+	-
cob_1182	981	0.014	0.054	0.057	0.290	0.631	0.349	45651.528	+	+
cob_1182	324	0.040	0.054	0.057	0.290	0.631	0.349	46390.154	+	+
cob_1182	567	0.040	0.054	0.057	0.290	0.631	0.349	46390.154	+	+
cob_1182	907	0.068	0.200	0.267	0.290	0.305	0.535	49324.817	+	+
cob_1182	1083	0.033	0.063	0.267	0.162	0.631	0.349	50727.992	+	+
cob_1182	285	0.028	0.042	0.073	0.223	0.631	0.349	45065.330	+	+
cob_1182	852	0.040	0.054	0.057	0.290	0.305	0.349	30555.030	+	-
nad9_573	327	0.061	0.061	0.150	0.325	0.305	0.349	34283.485	+	+
nad9_573	166	0.099	0.211	0.341	0.325	0.631	0.535	68953.190	+	+
orf106a_identical_to_orf106g_321	198	0	0	0	0.325	0.305	0.349	25009.784	-	-
orf106a_identical_to_orf106g_321	295	0	0.028	0.073	0.162	0.305	0.535	30645.262	-	-
orf106a_identical_to_orf106g_321	107	0	0.007	0.267	0.223	0.305	0.116	26429.108	-	-
orf107d_324	112	0	0	0.150	0.290	0.305	0.535	32106.770	-	-
orf107d_324	23	0	0.007	0	0.325	0.305	0.116	20807.225	-	-
nad7_1185	1114	0	0	0.057	0.223	0.305	0.535	29099.768	-	-
nad7_1185	538	0	0	0.002	0.290	0.305	0.535	28423.375	-	-
nad7_1185	452	0	0.002	0.012	0.290	0.305	0.116	20457.535	-	-
nad7_1185	344	0	0.012	0.341	0.162	0.305	0.116	27953.978	-	-
nad1_306	92	0	0.012	0.341	0.290	0.305	0.116	29232.314	-	-
nad1_306	275	0.002	0.002	0.012	0.162	0.305	0.116	19246.347	-	-
nad1_306	140	0	0.007	0	0.223	0.305	0.116	19788.551	-	-
nad1_366	157	0	0.028	0.073	0.290	0.305	0.535	31923.598	-	-
nad1_321_7	275	0	0.007	0	0.290	0.305	0.116	20457.680	-	-
nad1_321_7	220	0	0	0.057	0.162	0.305	0.535	28490.560	-	-
nad1_321_7	135	0.002	0.028	0.073	0.223	0.305	0.349	27618.171	-	-
orf152a_identical_to_orf152b_459	131	0	0.002	0.012	0.162	0.305	0.116	19179.199	-	-
orf152a_identical_to_orf152b_459	145	0	0	0.002	0.290	0.305	0.535	28423.375	-	-
orf152a_identical_to_orf152b_459	165	0	0	0	0.290	0.305	0.349	24660.239	-	-
orf152a_identical_to_orf152b_459	216	0	0.002	0.150	0.325	0.305	0.349	28898.438	-	-
rps4_1089	665	0.007	0.012	0.341	0.223	0.305	0.116	28764.629	-	-
rps4_1089	249	0	0	0.030	0.223	0.305	0.349	24749.676	-	-
rps4_1089	58	0	0	0.002	0.290	0.305	0.535	28423.375	-	-
rps4_1089	277	0	0	0.150	0.290	0.305	0.535	32106.770	-	-
rps4_1089	1048	0	0.028	0.073	0.223	0.305	0.535	31254.469	-	-
rps4_1089	1000	0.054	0.200	0.267	0.223	0.305	0.535	48252.801	-	+
orf131_396	201	0	0	0	0.162	0.305	0.349	23381.903	-	-
orf131_396	244	0	0.028	0.073	0.162	0.305	0.535	30645.262	-	-
orf131_396	247	0	0	0.002	0.290	0.305	0.535	28423.375	-	-
orf167_504	80	0	0.007	0.267	0.162	0.305	0.116	25819.901	-	-
orf167_504	76	0.035	0.200	0.267	0.325	0.305	0.535	48734.292	-	+
orf167_504	86	0.007	0.012	0.341	0.223	0.305	0.116	28764.629	-	-
orf167_504	300	0.002	0.005	0.002	0.290	0.305	0.349	25078.213	-	-
nad1_648	501	0	0	0	0.290	0.305	0.349	24660.239	-	-
nad1_648	492	0.002	0.028	0.073	0.223	0.305	0.349	27618.171	-	-
nad1_648	465	0	0	0	0.290	0.305	0.349	24660.239	-	-
orf107g_324	99	0	0	0.012	0.162	0.305	0.349	23672.894	-	-
orf107g_324	221	0	0.012	0.341	0.325	0.305	0.116	29581.859	-	-
orf107g_324	105	0	0	0	0.162	0.305	0.349	23381.903	-	-
nad1_462	338	0	0.007	0	0.325	0.305	0.116	20807.225	-	-
nad1_462	122	0	0.012	0.341	0.290	0.305	0.116	29232.314	-	-
nad1_462	31	0.002	0.028	0.073	0.325	0.305	0.535	32340.291	-	-
nad1_462	150	0.002	0.023	0	0.223	0.305	0.349	25513.939	-	-
nad1_363	270	0.014	0.028	0.073	0.223	0.305	0.349	27953.910	-	-
nad1_978	457	0	0.028	0.073	0.223	0.305	0.535	31254.469	-	-
nad1_978	46	0	0.028	0.073	0.223	0.305	0.535	31254.469	-	-
nad1_978	957	0	0	0	0.162	0.305	0.349	23381.903	-	-
nad1_978	277	0.054	0.200	0.267	0.223	0.305	0.535	48252.801	-	+
nad1_978	835	0	0.028	0.073	0.290	0.305	0.535	31923.598	-	-
nad1_978	493	0	0	0.150	0.223	0.305	0.535	31437.642	-	-
nad5_324	77	0	0.007	0	0.290	0.305	0.116	20457.680	-	-
nad5_324	57	0.002	0.023	0	0.223	0.305	0.349	25513.939	-	-
orf136a_411	109	0	0	0.150	0.290	0.305	0.535	32106.770	-	-
orf136a_411	255	0.014	0.028	0.073	0.223	0.305	0.349	27953.910	-	-
orf136a_411	226	0	0.028	0.073	0.223	0.305	0.535	31254.469	-	-
orf114_345	267	0	0	0.012	0.162	0.305	0.349	23672.894	-	-
nad5_369	272	0	0.007	0	0.162	0.305	0.116	19179.344	-	-
nad1_723_3	38	0	0.007	0	0.325	0.305	0.116	20807.225	-	-
nad1_723_3	172	0	0	0.002	0.290	0.305	0.535	28423.375	-	-
nad1_723_3	190	0	0	0.002	0.325	0.305	0.535	28772.920	-	-
nad1_723_3	497	0	0.002	0.012	0.223	0.305	0.116	19788.406	-	-
nad1_723_3	236	0	0.007	0	0.162	0.305	0.116	19179.344	-	-
nad1_723_3	58	0	0.028	0.073	0.162	0.305	0.535	30645.262	-	-
nad1_723_3	270	0	0	0	0.162	0.305	0.349	23381.903	-	-
orf105b_318	272	0	0.012	0.341	0.290	0.305	0.116	29232.314	-	-
orf105b_318	225	0.028	0.042	0.073	0.223	0.305	0.349	29230.206	-	-
orf105b_318	83	0	0.002	0.012	0.223	0.305	0.116	19788.406	-	-
orf105b_318	226	0	0.028	0.073	0.223	0.305	0.535	31254.469	-	-
orf315_948	28	0.009	0.200	0.267	0.162	0.305	0.535	46367.784	-	+
orf315_948	807	0	0	0.002	0.290	0.305	0.349	24719.929	-	-
orf315_948	10	0	0	0.150	0.223	0.305	0.535	31437.642	-	-
orf315_948	340	0.009	0.200	0.267	0.162	0.305	0.535	46367.784	-	+
nad1_303_2	231	0.028	0.042	0.073	0.223	0.305	0.349	29230.206	-	-
nad1_303_2	283	0	0.028	0.073	0.223	0.305	0.535	31254.469	-	-
nad1_495	226	0	0	0.002	0.325	0.305	0.535	28772.920	-	-
rps3_1671	552	0	0	0.012	0.162	0.305	0.349	23672.894	-	-
rps3_1671	475	0	0	0.057	0.223	0.305	0.535	29099.768	-	-
rps3_1671	505	0	0.028	0.073	0.223	0.305	0.535	31254.469	-	-
rps3_1671	1474	0	0	0.150	0.290	0.305	0.535	32106.770	-	-
rps3_1671	474	0.040	0.054	0.057	0.290	0.305	0.349	30555.030	-	-
rps3_1671	912	0	0	0	0.290	0.305	0.349	24660.239	-	-
rps3_1671	525	0	0	0.341	0.325	0.305	0.349	33493.282	-	-
rps3_1671	1358	0.002	0.002	0.012	0.162	0.305	0.116	19246.347	-	-
rps3_1671	662	0	0.007	0	0.290	0.305	0.116	20457.680	-	-
rps3_1671	335	0	0.012	0.341	0.290	0.305	0.116	29232.314	-	-
rps3_1671	169	0	0.028	0.073	0.162	0.305	0.535	30645.262	-	-
nad1_303_8	34	0	0	0.002	0.290	0.305	0.535	28423.375	-	-
nad1_303_8	7	0.054	0.200	0.267	0.223	0.305	0.535	48252.801	-	+
nad1_303_8	15	0.007	0.012	0.341	0.162	0.305	0.349	32794.685	-	-
nad1_303_8	300	0	0	0	0.290	0.305	0.349	24660.239	-	-
orf204_615	180	0	0.012	0.341	0.162	0.305	0.349	32593.241	-	-
orf204_615	87	0.007	0.012	0.341	0.162	0.305	0.349	32794.685	-	-
orf204_615	527	0	0.012	0.341	0.325	0.305	0.116	29581.859	-	-
orf204_615	446	0.002	0.002	0.012	0.223	0.305	0.116	19855.554	-	-
orf204_615	393	0	0	0	0.325	0.305	0.349	25009.784	-	-
orf204_615	89	0.007	0.012	0.341	0.223	0.305	0.116	28764.629	-	-
nad1_354	327	0	0	0.030	0.223	0.305	0.349	24749.676	-	-
cob_1182	934	0.054	0.200	0.267	0.223	0.305	0.535	48252.801	-	+
cob_1182	875	0	0.007	0.267	0.325	0.305	0.116	27447.782	-	-
cob_1182	421	0.054	0.200	0.267	0.223	0.305	0.535	48252.801	-	+
