# Supplementary material for: Genetic algorithm learning as a robust approach to RNA editing site prediction
Source: BMC Bioinformatics. 2006 Mar 16;7:145. doi: 10.1186/1471-2105-7-145 (PMC1459874; doi:10.1186/1471-2105-7-145)
Supplement: Additional File 4 — Objective scores and predictions for B. napus. Similar to the previous file, this includes all the variable values and predictions for the set of known edited and unedited sites in the B. napus genome. [file 1471-2105-7-145-S4.txt]

Id	Edit site	Codon transition	Amino acid transition	Hydrophobicity	+1_nucleotide	-1_nucleotide	Codon position	Overall score	Known edit site	Predicted edit site
nad7_1185	697	0.099	0.211	0.341	0.325	0.631	0.535	68953.190	+	+
nad7_1185	627	0	0	0	0.162	0.305	0.349	23381.903	-	-
nad7_1185	1049	0	0.007	0.267	0.223	0.305	0.116	26429.108	+	-
nad7_1185	962	0	0.012	0.341	0.325	0.305	0.116	29581.859	+	-
nad7_1185	208	0.117	0.211	0.341	0.290	0.631	0.535	69140.828	+	+
nad7_1185	814	0	0.028	0.073	0.223	0.305	0.535	31254.469	-	-
nad7_1185	1056	0.059	0.075	0.150	0.325	0.631	0.349	50924.869	+	+
nad7_1185	315	0.059	0.075	0.150	0.325	0.305	0.349	35089.745	+	+
nad7_1185	723	0.040	0.054	0.057	0.290	0.631	0.349	46390.154	+	+
nad7_1185	136	0.117	0.211	0.341	0.290	0.631	0.535	69140.828	+	+
nad7_1185	739	0.054	0.200	0.267	0.223	0.305	0.535	48252.801	+	+
nad7_1185	23	0	0.021	0.030	0.290	0.631	0.116	37924.778	+	+
nad7_1185	1123	0.068	0.200	0.267	0.290	0.305	0.535	49324.817	+	+
nad7_1185	733	0.099	0.211	0.341	0.325	0.631	0.535	68953.190	+	+
nad7_1185	925	0.117	0.211	0.341	0.290	0.631	0.535	69140.828	+	+
nad7_1185	334	0.117	0.211	0.341	0.290	0.631	0.535	69140.828	+	+
nad7_1185	738	0.033	0.063	0.267	0.162	0.631	0.349	50727.992	+	+
nad7_1185	577	0.117	0.211	0.341	0.290	0.631	0.535	69140.828	+	+
nad7_1185	517	0	0	0.150	0.290	0.305	0.535	32106.770	-	-
nad7_1185	1102	0.075	0.115	0.341	0.223	0.631	0.535	61294.746	+	+
nad7_1185	250	0.117	0.211	0.341	0.290	0.631	0.535	69140.828	+	+
nad7_1185	199	0.075	0.115	0.341	0.223	0.631	0.535	61294.746	+	+
nad7_1185	744	0	0	0.007	0.223	0.305	0.349	24167.694	-	-
nad7_1185	243	0.040	0.054	0.057	0.290	0.631	0.349	46390.154	+	+
nad7_1185	432	0.002	0.002	0.002	0.290	0.305	0.349	24932.645	-	-
nad7_1185	1087	0.117	0.211	0.341	0.290	0.631	0.535	69140.828	+	+
nad7_1185	1136	0	0.007	0.007	0.290	0.631	0.116	36469.388	+	+
nad7_1185	37	0.099	0.211	0.341	0.325	0.631	0.535	68953.190	+	+
nad7_1185	76	0.117	0.211	0.341	0.290	0.631	0.535	69140.828	+	+
nad7_1185	1151	0	0.007	0	0.162	0.305	0.116	19179.344	-	-
nad7_1185	343	0.117	0.211	0.341	0.290	0.631	0.535	69140.828	+	+
nad7_1185	768	0.023	0.075	0.150	0.325	0.631	0.349	49917.651	+	+
orf101b_306	179	0	0.007	0	0.325	0.305	0.116	20807.225	-	-
orf101b_306	259	0	0	0.150	0.290	0.305	0.535	32106.770	-	-
orf101b_306	223	0	0.028	0.073	0.290	0.305	0.535	31923.598	-	-
nad4L_303	130	0.099	0.211	0.341	0.325	0.631	0.535	68953.190	+	+
nad4L_303	85	0.054	0.200	0.267	0.223	0.305	0.535	48252.801	+	+
nad4L_303	291	0	0	0.030	0.223	0.305	0.349	24749.676	-	-
nad4L_303	40	0.075	0.115	0.341	0.223	0.631	0.535	61294.746	+	+
nad4L_303	7	0.054	0.200	0.267	0.223	0.305	0.535	48252.801	+	+
nad4L_303	94	0.117	0.211	0.341	0.290	0.631	0.535	69140.828	+	+
nad4L_303	109	0.117	0.211	0.341	0.290	0.631	0.535	69140.828	+	+
nad4L_303	99	0.012	0.063	0.267	0.162	0.024	0.349	20639.243	+	-
nad4L_303	157	0.099	0.211	0.341	0.325	0.631	0.535	68953.190	+	+
nad4L_303	54	0.061	0.061	0.150	0.325	0.631	0.349	50118.609	+	+
orf112_339	234	0.002	0.028	0.073	0.223	0.305	0.349	27618.171	-	-
orf112_339	202	0.009	0.200	0.267	0.162	0.305	0.535	46367.784	-	+
rps4_1089	152	0.007	0.012	0.341	0.290	0.305	0.116	29433.758	-	-
rps4_1089	225	0.007	0.063	0.267	0.162	0.024	0.349	20504.948	+	-
rps4_1089	118	0	0	0.150	0.162	0.305	0.535	30828.434	-	-
rps4_1089	234	0.040	0.054	0.057	0.290	0.631	0.349	46390.154	+	+
rps4_1089	936	0	0	0	0.290	0.305	0.349	24660.239	-	-
rps4_1089	523	0.117	0.211	0.341	0.290	0.631	0.535	69140.828	+	+
rps4_1089	955	0.099	0.211	0.341	0.325	0.631	0.535	68953.190	+	+
rps4_1089	1041	0.012	0.063	0.267	0.162	0.631	0.349	50123.661	+	+
rps4_1089	307	0.068	0.200	0.267	0.290	0.305	0.535	49324.817	+	+
rps4_1089	991	0.075	0.115	0.341	0.223	0.631	0.535	61294.746	+	+
rps4_1089	331	0.035	0.200	0.267	0.325	0.305	0.535	48734.292	+	+
rps4_1089	1056	0.061	0.061	0.150	0.325	0.631	0.349	50118.609	+	+
rps4_1089	87	0.061	0.061	0.150	0.325	0.631	0.349	50118.609	+	+
rps4_1089	1026	0	0	0.030	0.223	0.305	0.349	24749.676	-	-
rps4_1089	174	0.012	0.063	0.267	0.162	0.631	0.349	50123.661	+	+
rps4_1089	376	0.035	0.200	0.267	0.325	0.305	0.535	48734.292	+	+
rps4_1089	1051	0.054	0.200	0.267	0.223	0.305	0.535	48252.801	+	+
rps4_1089	966	0.040	0.054	0.057	0.290	0.631	0.349	46390.154	+	+
rps4_1089	935	0	0.021	0.030	0.325	0.631	0.116	38274.323	+	+
rps4_1089	298	0.068	0.200	0.267	0.290	0.305	0.535	49324.817	+	+
rps4_1089	1042	0.068	0.200	0.267	0.290	0.305	0.535	49324.817	+	+
rps4_1089	601	0	0.028	0.073	0.290	0.305	0.535	31923.598	-	-
rps4_1089	1062	0	0.002	0.150	0.325	0.305	0.349	28898.438	-	-
rps4_1089	24	0.002	0.005	0.002	0.290	0.631	0.349	40913.337	+	+
rps4_1089	76	0.117	0.211	0.341	0.290	0.631	0.535	69140.828	+	+
rps3_1665	656	0	0.007	0	0.290	0.305	0.116	20457.680	-	-
rps3_1665	1591	0.117	0.211	0.341	0.290	0.631	0.535	69140.828	+	+
rps3_1665	1204	0.002	0.028	0.073	0.325	0.305	0.535	32340.291	-	-
rps3_1665	63	0.061	0.061	0.150	0.325	0.631	0.349	50118.609	+	+
rps3_1665	1527	0.059	0.075	0.150	0.325	0.631	0.349	50924.869	+	+
rps3_1665	1066	0	0	0.002	0.290	0.305	0.535	28423.375	-	-
rps3_1665	644	0	0.012	0.341	0.325	0.305	0.116	29581.859	+	-
rps3_1665	1463	0	0.012	0.341	0.325	0.305	0.116	29581.859	+	-
rps3_1665	708	0	0	0	0.223	0.305	0.349	23991.110	-	-
rps3_1665	1337	0	0.012	0.341	0.325	0.024	0.116	15932.565	+	-
rps3_1665	1560	0.033	0.063	0.267	0.162	0.631	0.349	50727.992	+	+
rps3_1665	596	0	0.023	0	0.290	0.631	0.116	37311.781	+	+
rps3_1665	664	0	0.028	0.073	0.290	0.305	0.535	31923.598	-	-
rps3_1665	1484	0	0.002	0.012	0.325	0.305	0.116	20807.080	-	-
rps3_1665	321	0	0	0	0.325	0.305	0.349	25009.784	-	-
rps3_1665	815	0	0.002	0.012	0.290	0.305	0.116	20457.535	-	-
orf322_969	595	0.009	0.200	0.267	0.162	0.305	0.535	46367.784	-	+
orf322_969	859	0	0	0.150	0.162	0.305	0.535	30828.434	-	-
orf322_969	680	0	0.007	0.267	0.223	0.305	0.116	26429.108	-	-
orf322_969	696	0.002	0.005	0.002	0.290	0.305	0.349	25078.213	-	-
orf322_969	561	0.033	0.063	0.267	0.162	0.305	0.349	34892.868	-	+
orf322_969	133	0	0.028	0.073	0.290	0.305	0.535	31923.598	-	-
orf322_969	813	0	0	0	0.290	0.305	0.349	24660.239	-	-
nad3_357	27	0.002	0.002	0.002	0.290	0.305	0.349	24932.645	-	-
nad3_357	246	0.033	0.063	0.267	0.162	0.040	0.349	22020.758	+	-
nad3_357	155	0	0.002	0.012	0.290	0.305	0.116	20457.535	-	-
nad3_357	207	0.033	0.063	0.267	0.162	0.305	0.349	34892.868	+	+
nad3_357	250	0.009	0.200	0.267	0.162	0.305	0.535	46367.784	+	+
nad3_357	146	0	0.012	0.341	0.325	0.305	0.116	29581.859	-	-
nad3_357	208	0.054	0.200	0.267	0.223	0.305	0.535	48252.801	+	+
nad3_357	79	0.068	0.200	0.267	0.290	0.305	0.535	49324.817	+	+
nad3_357	163	0	0	0.150	0.223	0.305	0.535	31437.642	-	-
nad3_357	348	0.061	0.061	0.150	0.325	0.631	0.349	50118.609	+	+
nad3_357	22	0.075	0.115	0.341	0.223	0.631	0.535	61294.746	+	+
nad3_357	4	0.117	0.211	0.341	0.290	0.631	0.535	69140.828	+	+
nad3_357	145	0.033	0.115	0.341	0.162	0.631	0.535	59476.877	+	+
nad3_357	343	0.099	0.211	0.341	0.325	0.631	0.535	68953.190	+	+
matR_2034	1850	0	0.007	0	0.162	0.305	0.116	19179.344	-	-
matR_2034	385	0.068	0.200	0.267	0.290	0.305	0.535	49324.817	+	+
matR_2034	1492	0	0	0.002	0.325	0.305	0.535	28772.920	-	-
matR_2034	139	0	0	0.002	0.290	0.305	0.535	28423.375	-	-
matR_2034	1744	0.033	0.115	0.341	0.162	0.631	0.535	59476.877	+	+
matR_2034	762	0	0	0.012	0.162	0.305	0.349	23672.894	-	-
matR_2034	695	0	0.012	0.341	0.223	0.305	0.116	28563.185	-	-
matR_2034	353	0	0.012	0.341	0.325	0.305	0.116	29581.859	-	-
matR_2034	761	0	0.002	0.012	0.325	0.305	0.116	20807.080	-	-
matR_2034	325	0	0.028	0.073	0.162	0.305	0.535	30645.262	-	-
matR_2034	1956	0	0	0	0.290	0.305	0.349	24660.239	-	-
matR_2034	1891	0.009	0.200	0.267	0.162	0.305	0.535	46367.784	+	+
matR_2034	1909	0.117	0.211	0.341	0.290	0.631	0.535	69140.828	+	+
matR_2034	238	0	0	0.150	0.290	0.305	0.535	32106.770	-	-
matR_2034	1149	0.033	0.063	0.267	0.162	0.305	0.349	34892.868	-	+
matR_2034	488	0	0.007	0	0.325	0.305	0.116	20807.225	-	-
matR_2034	1229	0.002	0.002	0.012	0.223	0.305	0.116	19855.554	-	-
matR_2034	676	0.054	0.200	0.267	0.223	0.305	0.535	48252.801	-	+
matR_2034	1978	0	0.028	0.073	0.162	0.305	0.535	30645.262	-	-
matR_2034	1954	0.009	0.200	0.267	0.162	0.305	0.535	46367.784	-	+
matR_2034	1357	0	0.028	0.073	0.223	0.305	0.535	31254.469	-	-
matR_2034	1765	0.054	0.200	0.267	0.223	0.305	0.535	48252.801	+	+
matR_2034	1785	0.023	0.075	0.150	0.325	0.305	0.349	34082.527	+	-
matR_2034	472	0.099	0.211	0.341	0.325	0.631	0.535	68953.190	+	+
matR_2034	1364	0	0.007	0	0.325	0.305	0.116	20807.225	-	-
matR_2034	1106	0	0.002	0.012	0.162	0.305	0.116	19179.199	-	-
matR_2034	633	0.007	0.063	0.267	0.162	0.305	0.349	34154.242	-	-
matR_2034	1821	0.014	0.054	0.057	0.290	0.305	0.349	29816.404	+	-
matR_2034	603	0.002	0.023	0	0.223	0.305	0.349	25513.939	-	-
matR_2034	1453	0	0	0.057	0.223	0.305	0.535	29099.768	-	-
matR_2034	1151	0	0.007	0.267	0.162	0.305	0.116	25819.901	-	-
orf114_345	327	0.005	0.028	0.073	0.223	0.305	0.349	27685.319	-	-
orf114_345	209	0.002	0.002	0.012	0.325	0.305	0.116	20874.228	-	-
orf114_345	284	0	0.002	0.012	0.162	0.305	0.116	19179.199	-	-
ccmFN2_636	282	0.061	0.061	0.150	0.325	0.631	0.349	50118.609	+	+
ccmFN2_636	88	0.099	0.211	0.341	0.325	0.631	0.535	68953.190	+	+
ccmFN2_636	116	0	0	0	0.290	0.040	0.116	7148.866	+	-
ccmFN2_636	378	0.002	0.028	0.073	0.223	0.305	0.349	27618.171	-	-
ccmFN2_636	300	0.059	0.075	0.150	0.325	0.631	0.349	50924.869	+	+
ccmFN2_636	83	0	0.007	0	0.290	0.305	0.116	20457.680	-	-
ccmFN2_636	250	0	0	0.150	0.325	0.305	0.535	32456.316	-	-
ccmFN2_636	199	0.068	0.200	0.267	0.290	0.305	0.535	49324.817	+	+
ccmFN2_636	249	0.061	0.061	0.150	0.325	0.631	0.349	50118.609	+	+
ccmFN2_636	231	0.061	0.061	0.150	0.325	0.631	0.349	50118.609	+	+
ccmFN2_636	367	0.068	0.200	0.267	0.290	0.305	0.535	49324.817	+	+
ccmFN2_636	472	0	0.028	0.073	0.223	0.305	0.535	31254.469	-	-
ccmFN2_636	608	0	0.007	0.267	0.162	0.305	0.116	25819.901	-	-
ccmFN2_636	414	0.007	0.063	0.267	0.162	0.631	0.349	49989.366	+	+
ccmFN2_636	539	0	0.007	0	0.223	0.305	0.116	19788.551	-	-
ccmFN2_636	86	0	0.007	0	0.223	0.305	0.116	19788.551	-	-
ccmFN2_636	343	0.099	0.211	0.341	0.325	0.631	0.535	68953.190	+	+
orf124_375	69	0.002	0.023	0	0.223	0.305	0.349	25513.939	-	-
orf124_375	354	0	0	0.007	0.223	0.305	0.349	24167.694	-	-
orf124_375	320	0	0.007	0.267	0.223	0.305	0.116	26429.108	-	-
orf124_375	232	0	0.028	0.073	0.290	0.305	0.535	31923.598	-	-
orf124_375	7	0.054	0.200	0.267	0.223	0.305	0.535	48252.801	-	+
orf124_375	195	0	0	0.030	0.223	0.305	0.349	24749.676	-	-
orf124_375	300	0	0	0.012	0.162	0.305	0.349	23672.894	-	-
cob_1182	1035	0	0	0	0.325	0.305	0.349	25009.784	-	-
cob_1182	981	0.014	0.054	0.057	0.290	0.631	0.349	45651.528	+	+
cob_1182	155	0	0.007	0	0.325	0.305	0.116	20807.225	-	-
cob_1182	324	0.040	0.054	0.057	0.290	0.631	0.349	46390.154	+	+
cob_1182	567	0.040	0.054	0.057	0.290	0.631	0.349	46390.154	+	+
cob_1182	610	0.002	0.028	0.073	0.325	0.305	0.535	32340.291	-	-
cob_1182	1010	0	0.002	0.012	0.325	0.305	0.116	20807.080	-	-
cob_1182	907	0.068	0.200	0.267	0.290	0.305	0.535	49324.817	+	+
cob_1182	1083	0.033	0.063	0.267	0.162	0.631	0.349	50727.992	+	+
cob_1182	732	0.002	0.023	0	0.223	0.305	0.349	25513.939	-	-
cob_1182	55	0	0.028	0.073	0.223	0.305	0.535	31254.469	-	-
cob_1182	562	0	0.028	0.073	0.223	0.305	0.535	31254.469	-	-
cob_1182	339	0	0	0.341	0.325	0.305	0.349	33493.282	-	-
cob_1182	604	0	0.028	0.073	0.223	0.305	0.535	31254.469	-	-
cob_1182	797	0.002	0.002	0.012	0.290	0.305	0.116	20524.683	-	-
cob_1182	285	0.028	0.042	0.073	0.223	0.631	0.349	45065.330	+	+
cob_1182	818	0	0.007	0.267	0.162	0.305	0.116	25819.901	-	-
cob_1182	852	0.040	0.054	0.057	0.290	0.305	0.349	30555.030	+	-
nad9_573	189	0.040	0.054	0.057	0.290	0.631	0.349	46390.154	+	+
nad9_573	239	0	0.007	0	0.162	0.305	0.116	19179.344	-	-
nad9_573	442	0.054	0.200	0.267	0.223	0.305	0.535	48252.801	-	+
nad9_573	91	0.075	0.115	0.341	0.223	0.631	0.535	61294.746	+	+
nad9_573	425	0	0.007	0.267	0.223	0.305	0.116	26429.108	-	-
nad9_573	438	0.028	0.042	0.073	0.223	0.305	0.349	29230.206	+	-
nad9_573	327	0.061	0.061	0.150	0.325	0.305	0.349	34283.485	+	+
nad9_573	99	0	0	0	0.290	0.305	0.349	24660.239	-	-
nad9_573	397	0.117	0.211	0.341	0.290	0.631	0.535	69140.828	+	+
nad9_573	166	0.099	0.211	0.341	0.325	0.631	0.535	68953.190	+	+
nad9_573	556	0	0	0.002	0.325	0.305	0.535	28772.920	-	-
nad9_573	13	0.033	0.115	0.341	0.162	0.631	0.535	59476.877	+	+
nad9_573	297	0.012	0.063	0.267	0.162	0.631	0.349	50123.661	+	+
orfX_810	384	0.007	0.063	0.267	0.162	0.631	0.349	49989.366	+	+
orfX_810	139	0.068	0.200	0.267	0.290	0.305	0.535	49324.817	+	+
orfX_810	336	0.009	0.042	0.073	0.223	0.305	0.349	28693.023	+	-
orfX_810	136	0.075	0.115	0.341	0.223	0.631	0.535	61294.746	+	+
orfX_810	72	0.061	0.061	0.150	0.325	0.631	0.349	50118.609	+	+
orfX_810	640	0.033	0.115	0.341	0.162	0.631	0.535	59476.877	+	+
orfX_810	233	0	0.012	0.341	0.290	0.305	0.116	29232.314	-	-
orfX_810	120	0.012	0.063	0.267	0.162	0.305	0.349	34288.537	+	+
orfX_810	339	0.040	0.054	0.057	0.290	0.305	0.349	30555.030	+	-
orfX_810	804	0.007	0.063	0.267	0.162	0.305	0.349	34154.242	-	-
orfX_810	618	0.012	0.063	0.267	0.162	0.631	0.349	50123.661	+	+
orfX_810	381	0.033	0.063	0.267	0.162	0.631	0.349	50727.992	+	+
orfX_810	163	0.002	0.028	0.073	0.325	0.305	0.535	32340.291	-	-
orfX_810	24	0.040	0.054	0.057	0.290	0.631	0.349	46390.154	+	+
orfX_810	148	0.117	0.211	0.341	0.290	0.631	0.535	69140.828	+	+
orfX_810	584	0	0.007	0	0.223	0.305	0.116	19788.551	-	-
orfX_810	415	0.068	0.200	0.267	0.290	0.305	0.535	49324.817	+	+
orfX_810	721	0.099	0.211	0.341	0.325	0.631	0.535	68953.190	+	+
orfX_810	387	0.061	0.061	0.150	0.325	0.305	0.349	34283.485	+	+
orfX_810	480	0.040	0.054	0.057	0.290	0.305	0.349	30555.030	+	-
orfX_810	420	0	0.023	0	0.223	0.305	0.349	25446.791	-	-
orfX_810	505	0.099	0.211	0.341	0.325	0.631	0.535	68953.190	+	+
orfX_810	354	0.023	0.075	0.150	0.325	0.631	0.349	49917.651	+	+
orfX_810	514	0.068	0.200	0.267	0.290	0.305	0.535	49324.817	-	+
orfX_810	352	0.075	0.115	0.341	0.223	0.631	0.535	61294.746	+	+
orfX_810	513	0.012	0.063	0.267	0.162	0.631	0.349	50123.661	+	+
orfX_810	562	0.068	0.200	0.267	0.290	0.305	0.535	49324.817	+	+
orfX_810	675	0.059	0.075	0.150	0.325	0.305	0.349	35089.745	+	+
orfX_810	146	0	0.002	0.012	0.223	0.305	0.116	19788.406	-	-
orfX_810	668	0	0.021	0.030	0.325	0.631	0.116	38274.323	+	+
orfX_810	448	0	0.028	0.073	0.162	0.305	0.535	30645.262	-	-
orfX_810	34	0.099	0.211	0.341	0.325	0.631	0.535	68953.190	+	+
orfX_810	382	0.054	0.200	0.267	0.223	0.305	0.535	48252.801	+	+
orfX_810	624	0.009	0.042	0.073	0.223	0.631	0.349	44528.147	+	+
orf188_567	453	0.014	0.028	0.073	0.223	0.305	0.349	27953.910	-	-
orf188_567	523	0	0	0.150	0.325	0.305	0.535	32456.316	-	-
orf188_567	487	0.054	0.200	0.267	0.223	0.305	0.535	48252.801	-	+
orf117b_354	69	0.014	0.028	0.073	0.223	0.305	0.349	27953.910	-	-
orf117b_354	315	0	0	0	0.290	0.305	0.349	24660.239	-	-
orf117b_354	34	0	0.028	0.073	0.223	0.305	0.535	31254.469	-	-
orf117b_354	298	0.002	0.028	0.073	0.325	0.305	0.535	32340.291	-	-
orf117b_354	64	0.002	0.028	0.073	0.325	0.305	0.535	32340.291	-	-
orf117b_354	211	0	0	0.057	0.223	0.305	0.535	29099.768	-	-
nad6_618	25	0.054	0.200	0.267	0.223	0.305	0.535	48252.801	+	+
nad6_618	190	0.117	0.211	0.341	0.290	0.631	0.535	69140.828	+	+
nad6_618	102	0.023	0.075	0.150	0.325	0.631	0.349	49917.651	+	+
nad6_618	94	0.068	0.200	0.267	0.290	0.305	0.535	49324.817	+	+
nad6_618	263	0	0.007	0.267	0.325	0.305	0.116	27447.782	-	-
nad6_618	160	0.068	0.200	0.267	0.290	0.305	0.535	49324.817	+	+
nad6_618	168	0.040	0.054	0.057	0.290	0.631	0.349	46390.154	+	+
nad6_618	445	0.075	0.115	0.341	0.223	0.631	0.535	61294.746	+	+
nad6_618	52	0.002	0.014	0.012	0.290	0.024	0.535	15945.938	+	-
nad6_618	87	0.007	0.063	0.267	0.162	0.631	0.349	49989.366	+	+
nad6_618	88	0.009	0.200	0.267	0.162	0.305	0.535	46367.784	+	+
nad6_618	462	0.033	0.063	0.267	0.162	0.631	0.349	50727.992	+	+
orf100b_303	165	0	0	0	0.325	0.305	0.349	25009.784	-	-
orf159_480	403	0	0.028	0.073	0.162	0.305	0.535	30645.262	-	-
orf159_480	110	0.002	0.002	0.012	0.223	0.305	0.116	19855.554	-	-
cox2-1_783	35	0.007	0.012	0.341	0.162	0.305	0.116	28155.422	-	-
cox2-1_783	697	0.005	0.005	0	0.325	0.040	0.535	16266.552	+	-
cox2-1_783	70	0.075	0.115	0.341	0.223	0.631	0.535	61294.746	+	+
cox2-1_783	720	0.033	0.063	0.267	0.162	0.631	0.349	50727.992	+	+
cox2-1_783	26	0.002	0.028	0.073	0.290	0.631	0.116	39483.161	+	+
cox2-1_783	475	0.117	0.211	0.341	0.290	0.631	0.535	69140.828	+	+
cox2-1_783	315	0.012	0.063	0.267	0.162	0.305	0.349	34288.537	+	+
cox2-1_783	548	0.002	0.002	0.012	0.325	0.305	0.116	20874.228	-	-
cox2-1_783	580	0.117	0.211	0.341	0.290	0.631	0.535	69140.828	+	+
cox2-1_783	640	0	0	0.150	0.290	0.305	0.535	32106.770	-	-
cox2-1_783	252	0.061	0.061	0.150	0.325	0.631	0.349	50118.609	+	+
cox2-1_783	741	0.061	0.061	0.150	0.325	0.631	0.349	50118.609	+	+
cox2-1_783	277	0.099	0.211	0.341	0.325	0.631	0.535	68953.190	+	+
cox2-1_783	137	0.002	0.028	0.073	0.290	0.631	0.116	39483.161	+	+
cox2-1_783	556	0.054	0.200	0.267	0.223	0.305	0.535	48252.801	+	+
cox2-1_783	779	0.002	0.002	0.012	0.223	0.305	0.116	19855.554	-	-
cox2-1_783	24	0.009	0.042	0.073	0.223	0.305	0.349	28693.023	+	-
orf125_378	217	0	0	0.057	0.223	0.305	0.535	29099.768	-	-
orf125_378	194	0	0.002	0.012	0.290	0.305	0.116	20457.535	-	-
orf125_378	207	0	0	0	0.162	0.305	0.349	23381.903	-	-
orf125_378	141	0.028	0.042	0.073	0.223	0.305	0.349	29230.206	-	-
orf120_363	158	0	0.002	0.012	0.162	0.305	0.116	19179.199	-	-
orf120_363	277	0	0.028	0.073	0.162	0.305	0.535	30645.262	-	-
Protein_sequence_is_in_conflict_with_the_conceptual_translation;_author_given_translation_(not_conceptual_translation)_start_codon_created_by_C_to_U_RNA_editing_978	398	0	0.007	0	0.290	0.305	0.116	20457.680	+	-
Protein_sequence_is_in_conflict_with_the_conceptual_translation;_author_given_translation_(not_conceptual_translation)_start_codon_created_by_C_to_U_RNA_editing_978	67	0	0	0.002	0.290	0.305	0.535	28423.375	-	-
Protein_sequence_is_in_conflict_with_the_conceptual_translation;_author_given_translation_(not_conceptual_translation)_start_codon_created_by_C_to_U_RNA_editing_978	155	0	0	0	0.290	0.040	0.116	7148.866	+	-
Protein_sequence_is_in_conflict_with_the_conceptual_translation;_author_given_translation_(not_conceptual_translation)_start_codon_created_by_C_to_U_RNA_editing_978	234	0	0	0	0.325	0.305	0.349	25009.784	-	-
Protein_sequence_is_in_conflict_with_the_conceptual_translation;_author_given_translation_(not_conceptual_translation)_start_codon_created_by_C_to_U_RNA_editing_978	80	0	0.007	0.267	0.325	0.305	0.116	27447.782	+	-
Protein_sequence_is_in_conflict_with_the_conceptual_translation;_author_given_translation_(not_conceptual_translation)_start_codon_created_by_C_to_U_RNA_editing_978	407	0	0	0	0.325	0.040	0.116	7498.411	+	-
Protein_sequence_is_in_conflict_with_the_conceptual_translation;_author_given_translation_(not_conceptual_translation)_start_codon_created_by_C_to_U_RNA_editing_978	898	0.035	0.200	0.267	0.325	0.305	0.535	48734.292	+	+
Protein_sequence_is_in_conflict_with_the_conceptual_translation;_author_given_translation_(not_conceptual_translation)_start_codon_created_by_C_to_U_RNA_editing_978	235	0	0	0	0.325	0.631	0.535	44548.354	+	+
Protein_sequence_is_in_conflict_with_the_conceptual_translation;_author_given_translation_(not_conceptual_translation)_start_codon_created_by_C_to_U_RNA_editing_978	592	0.005	0.005	0	0.325	0.040	0.535	16266.552	+	-
Protein_sequence_is_in_conflict_with_the_conceptual_translation;_author_given_translation_(not_conceptual_translation)_start_codon_created_by_C_to_U_RNA_editing_978	966	0.061	0.061	0.150	0.325	0.631	0.349	50118.609	+	+
Protein_sequence_is_in_conflict_with_the_conceptual_translation;_author_given_translation_(not_conceptual_translation)_start_codon_created_by_C_to_U_RNA_editing_978	757	0.099	0.211	0.341	0.325	0.631	0.535	68953.190	+	+
Protein_sequence_is_in_conflict_with_the_conceptual_translation;_author_given_translation_(not_conceptual_translation)_start_codon_created_by_C_to_U_RNA_editing_978	50	0	0.007	0.267	0.290	0.305	0.116	27098.237	+	-
Protein_sequence_is_in_conflict_with_the_conceptual_translation;_author_given_translation_(not_conceptual_translation)_start_codon_created_by_C_to_U_RNA_editing_978	304	0	0	0.150	0.290	0.040	0.535	19234.661	+	-
Protein_sequence_is_in_conflict_with_the_conceptual_translation;_author_given_translation_(not_conceptual_translation)_start_codon_created_by_C_to_U_RNA_editing_978	339	0	0	0	0.290	0.305	0.349	24660.239	-	-
Protein_sequence_is_in_conflict_with_the_conceptual_translation;_author_given_translation_(not_conceptual_translation)_start_codon_created_by_C_to_U_RNA_editing_978	283	0	0.028	0.073	0.162	0.305	0.535	30645.262	-	-
Protein_sequence_is_in_conflict_with_the_conceptual_translation;_author_given_translation_(not_conceptual_translation)_start_codon_created_by_C_to_U_RNA_editing_978	488	0	0.002	0	0.290	0.024	0.116	6517.250	+	-
Protein_sequence_is_in_conflict_with_the_conceptual_translation;_author_given_translation_(not_conceptual_translation)_start_codon_created_by_C_to_U_RNA_editing_978	486	0	0	0	0.325	0.024	0.349	11360.490	+	-
Protein_sequence_is_in_conflict_with_the_conceptual_translation;_author_given_translation_(not_conceptual_translation)_start_codon_created_by_C_to_U_RNA_editing_978	253	0	0	0	0.325	0.631	0.535	44548.354	+	+
Protein_sequence_is_in_conflict_with_the_conceptual_translation;_author_given_translation_(not_conceptual_translation)_start_codon_created_by_C_to_U_RNA_editing_978	442	0	0	0.150	0.290	0.040	0.535	19234.661	+	-
Protein_sequence_is_in_conflict_with_the_conceptual_translation;_author_given_translation_(not_conceptual_translation)_start_codon_created_by_C_to_U_RNA_editing_978	856	0	0	0.150	0.325	0.305	0.535	32456.316	-	-
Protein_sequence_is_in_conflict_with_the_conceptual_translation;_author_given_translation_(not_conceptual_translation)_start_codon_created_by_C_to_U_RNA_editing_978	41	0	0	0.150	0.325	0.024	0.116	10464.312	+	-
Protein_sequence_is_in_conflict_with_the_conceptual_translation;_author_given_translation_(not_conceptual_translation)_start_codon_created_by_C_to_U_RNA_editing_978	897	0.012	0.063	0.267	0.162	0.631	0.349	50123.661	+	+
Protein_sequence_is_in_conflict_with_the_conceptual_translation;_author_given_translation_(not_conceptual_translation)_start_codon_created_by_C_to_U_RNA_editing_978	393	0	0	0	0.290	0.305	0.349	24660.239	-	-
Protein_sequence_is_in_conflict_with_the_conceptual_translation;_author_given_translation_(not_conceptual_translation)_start_codon_created_by_C_to_U_RNA_editing_978	357	0	0.023	0	0.223	0.305	0.349	25446.791	-	-
Protein_sequence_is_in_conflict_with_the_conceptual_translation;_author_given_translation_(not_conceptual_translation)_start_codon_created_by_C_to_U_RNA_editing_978	855	0.061	0.061	0.150	0.325	0.631	0.349	50118.609	+	+
Protein_sequence_is_in_conflict_with_the_conceptual_translation;_author_given_translation_(not_conceptual_translation)_start_codon_created_by_C_to_U_RNA_editing_978	223	0	0	0.150	0.325	0.305	0.535	32456.316	+	-
Protein_sequence_is_in_conflict_with_the_conceptual_translation;_author_given_translation_(not_conceptual_translation)_start_codon_created_by_C_to_U_RNA_editing_978	485	0	0.007	0	0.325	0.305	0.116	20807.225	+	-
Protein_sequence_is_in_conflict_with_the_conceptual_translation;_author_given_translation_(not_conceptual_translation)_start_codon_created_by_C_to_U_RNA_editing_978	478	0	0	0.150	0.290	0.305	0.535	32106.770	+	-
Protein_sequence_is_in_conflict_with_the_conceptual_translation;_author_given_translation_(not_conceptual_translation)_start_codon_created_by_C_to_U_RNA_editing_978	343	0	0	0	0.290	0.631	0.535	44198.809	+	+
cox2-2_1323	697	0.005	0.005	0	0.325	0.040	0.535	16266.552	+	-
cox2-2_1323	836	0	0.012	0.341	0.223	0.305	0.116	28563.185	-	-
cox2-2_1323	605	0	0.007	0.267	0.325	0.305	0.116	27447.782	-	-
cox2-2_1323	1190	0	0.002	0.012	0.162	0.305	0.116	19179.199	-	-
cox2-2_1323	70	0.075	0.115	0.341	0.223	0.631	0.535	61294.746	+	+
cox2-2_1323	755	0	0.012	0.341	0.223	0.305	0.116	28563.185	-	-
cox2-2_1323	720	0.033	0.063	0.267	0.162	0.631	0.349	50727.992	+	+
cox2-2_1323	26	0.002	0.028	0.073	0.290	0.631	0.116	39483.161	+	+
cox2-2_1323	475	0.117	0.211	0.341	0.290	0.631	0.535	69140.828	+	+
cox2-2_1323	179	0.002	0.002	0.012	0.223	0.305	0.116	19855.554	-	-
cox2-2_1323	1176	0	0	0	0.290	0.305	0.349	24660.239	-	-
cox2-2_1323	580	0.117	0.211	0.341	0.290	0.631	0.535	69140.828	+	+
cox2-2_1323	290	0.002	0.002	0.012	0.290	0.305	0.116	20524.683	-	-
cox2-2_1323	661	0	0	0.002	0.325	0.305	0.535	28772.920	-	-
cox2-2_1323	252	0.061	0.061	0.150	0.325	0.631	0.349	50118.609	+	+
cox2-2_1323	741	0	0	0.007	0.223	0.305	0.349	24167.694	-	-
cox2-2_1323	1208	0	0.007	0.267	0.325	0.305	0.116	27447.782	-	-
cox2-2_1323	277	0.099	0.211	0.341	0.325	0.631	0.535	68953.190	+	+
cox2-2_1323	1054	0	0.028	0.073	0.290	0.305	0.535	31923.598	-	-
cox2-2_1323	137	0.002	0.028	0.073	0.290	0.631	0.116	39483.161	+	+
cox2-2_1323	922	0.002	0.028	0.073	0.325	0.305	0.535	32340.291	-	-
cox2-2_1323	556	0.054	0.200	0.267	0.223	0.305	0.535	48252.801	+	+
cox2-2_1323	265	0.054	0.200	0.267	0.223	0.305	0.535	48252.801	-	+
cox2-2_1323	1118	0	0.007	0.267	0.223	0.305	0.116	26429.108	-	-
orf146_441	146	0	0.007	0.267	0.223	0.305	0.116	26429.108	-	-
orf146_441	264	0	0	0.341	0.325	0.305	0.349	33493.282	-	-
orf101d_306	211	0	0	0.002	0.290	0.305	0.535	28423.375	-	-
orf101f_306	103	0	0.028	0.073	0.223	0.305	0.535	31254.469	-	-
orf106b_321	81	0.028	0.042	0.073	0.223	0.305	0.349	29230.206	-	-
orf106b_321	272	0.002	0.002	0.012	0.325	0.305	0.116	20874.228	-	-
orf106b_321	23	0.007	0.012	0.341	0.223	0.305	0.116	28764.629	-	-
orf106b_321	54	0	0	0	0.162	0.305	0.349	23381.903	-	-
orf106a_321	139	0	0	0.150	0.325	0.305	0.535	32456.316	-	-
orf106a_321	264	0.023	0.075	0.150	0.325	0.305	0.349	34082.527	-	-
orf261_786	721	0	0	0.150	0.325	0.305	0.535	32456.316	-	-
orf261_786	272	0	0.002	0.012	0.290	0.305	0.116	20457.535	-	-
orf261_786	366	0.002	0.002	0.002	0.290	0.305	0.349	24932.645	-	-
orf261_786	278	0.007	0.012	0.341	0.162	0.305	0.116	28155.422	-	-
orf261_786	89	0	0.007	0.267	0.290	0.305	0.116	27098.237	-	-
orf261_786	292	0.035	0.200	0.267	0.325	0.305	0.535	48734.292	-	+
orf261_786	758	0	0.007	0	0.162	0.305	0.116	19179.344	-	-
orf115c_348	319	0	0	0.002	0.325	0.305	0.535	28772.920	-	-
orf115c_348	161	0	0.007	0	0.325	0.305	0.116	20807.225	-	-
orf115c_348	21	0	0	0	0.290	0.305	0.349	24660.239	-	-
orf115c_348	299	0	0.012	0.341	0.162	0.305	0.116	27953.978	-	-
ccmC_744	613	0.117	0.211	0.341	0.290	0.631	0.535	69140.828	+	+
ccmC_744	330	0.061	0.061	0.150	0.325	0.631	0.349	50118.609	+	+
ccmC_744	102	0.040	0.054	0.057	0.290	0.631	0.349	46390.154	+	+
ccmC_744	607	0.009	0.200	0.267	0.162	0.305	0.535	46367.784	+	+
ccmC_744	695	0.002	0.002	0.012	0.162	0.305	0.116	19246.347	-	-
ccmC_744	420	0.059	0.075	0.150	0.325	0.024	0.349	21440.451	+	-
ccmC_744	394	0.099	0.211	0.341	0.325	0.631	0.535	68953.190	+	+
ccmC_744	617	0	0.007	0	0.162	0.305	0.116	19179.344	+	-
ccmC_744	520	0.099	0.211	0.341	0.325	0.631	0.535	68953.190	+	+
ccmC_744	435	0.033	0.063	0.267	0.162	0.631	0.349	50727.992	+	+
ccmC_744	728	0.002	0.002	0.012	0.223	0.305	0.116	19855.554	-	-
ccmC_744	445	0.035	0.200	0.267	0.325	0.305	0.535	48734.292	+	+
ccmC_744	521	0	0.012	0.341	0.162	0.305	0.116	27953.978	-	-
ccmC_744	567	0.033	0.063	0.267	0.162	0.631	0.349	50727.992	+	+
ccmC_744	457	0.117	0.211	0.341	0.290	0.631	0.535	69140.828	+	+
ccmC_744	399	0.028	0.042	0.073	0.223	0.631	0.349	45065.330	+	+
ccmC_744	380	0	0.007	0	0.223	0.305	0.116	19788.551	+	-
ccmC_744	466	0.002	0.014	0.012	0.223	0.024	0.535	15276.809	+	-
ccmC_744	182	0.002	0.002	0.012	0.162	0.305	0.116	19246.347	-	-
ccmC_744	547	0.075	0.115	0.341	0.223	0.631	0.535	61294.746	+	+
ccmC_744	618	0.059	0.075	0.150	0.325	0.305	0.349	35089.745	+	+
ccmC_744	183	0.061	0.061	0.150	0.325	0.631	0.349	50118.609	+	+
ccmC_744	649	0.054	0.200	0.267	0.223	0.305	0.535	48252.801	+	+
ccmC_744	472	0.035	0.200	0.267	0.325	0.305	0.535	48734.292	+	+
ccmC_744	623	0	0.021	0.030	0.223	0.631	0.116	37255.649	+	+
ccmC_744	529	0.054	0.200	0.267	0.223	0.305	0.535	48252.801	-	+
ccmC_744	178	0.005	0.014	0.012	0.325	0.024	0.535	16362.631	+	-
ccmC_744	462	0.059	0.075	0.150	0.325	0.631	0.349	50924.869	+	+
ccmC_744	496	0.075	0.115	0.341	0.223	0.631	0.535	61294.746	+	+
ccmC_744	574	0.009	0.200	0.267	0.162	0.305	0.535	46367.784	+	+
orf116_351	171	0	0	0	0.290	0.305	0.349	24660.239	-	-
orf116_351	218	0	0.007	0.267	0.162	0.305	0.116	25819.901	-	-
orf104_315	246	0	0	0.341	0.325	0.305	0.349	33493.282	-	-
orf104_315	35	0	0.007	0	0.290	0.305	0.116	20457.680	-	-
orf286_861	467	0	0.007	0.267	0.162	0.305	0.116	25819.901	-	-
orf286_861	483	0.012	0.063	0.267	0.162	0.305	0.349	34288.537	-	+
orf286_861	395	0	0.012	0.341	0.325	0.305	0.116	29581.859	-	-
orf286_861	446	0	0.007	0.267	0.223	0.305	0.116	26429.108	-	-
orf286_861	368	0	0.012	0.341	0.325	0.305	0.116	29581.859	-	-
orf286_861	263	0.002	0.002	0.012	0.223	0.305	0.116	19855.554	-	-
orf286_861	347	0.007	0.012	0.341	0.162	0.305	0.116	28155.422	-	-
orf286_861	626	0	0.002	0.012	0.162	0.305	0.116	19179.199	-	-
orf286_861	249	0.014	0.028	0.073	0.223	0.305	0.349	27953.910	-	-
orf286_861	668	0	0.002	0.012	0.325	0.305	0.116	20807.080	-	-
nad5_2010	32	0	0.023	0	0.290	0.631	0.116	37311.781	+	+
nad5_2010	289	0.009	0.200	0.267	0.162	0.305	0.535	46367.784	+	+
nad5_2010	1636	0	0	0	0.325	0.631	0.535	44548.354	+	+
nad5_2010	1481	0	0.012	0.341	0.290	0.305	0.116	29232.314	-	-
nad5_2010	1457	0	0.007	0	0.290	0.305	0.116	20457.680	+	-
nad5_2010	1147	0	0	0.150	0.290	0.040	0.535	19234.661	+	-
nad5_2010	1652	0	0	0	0.290	0.040	0.116	7148.866	+	-
nad5_2010	162	0	0	0	0.290	0.305	0.349	24660.239	-	-
nad5_2010	1246	0	0	0.150	0.290	0.305	0.535	32106.770	+	-
nad5_2010	1516	0	0	0.002	0.223	0.631	0.535	43589.370	+	+
nad5_2010	1412	0	0.007	0	0.290	0.305	0.116	20457.680	+	-
nad5_2010	55	0.099	0.211	0.341	0.325	0.631	0.535	68953.190	+	+
nad5_2010	957	0	0	0	0.162	0.305	0.349	23381.903	-	-
nad5_2010	95	0	0.021	0.030	0.325	0.631	0.116	38274.323	+	+
nad5_2010	259	0.117	0.211	0.341	0.290	0.631	0.535	69140.828	+	+
nad5_2010	1768	0	0	0.150	0.325	0.305	0.535	32456.316	+	-
nad5_2010	1334	0	0	0	0.290	0.040	0.116	7148.866	+	-
nad5_2010	1471	0	0	0.150	0.325	0.040	0.535	19584.206	+	-
nad5_2010	1468	0.009	0.200	0.267	0.162	0.305	0.535	46367.784	-	+
nad5_2010	1612	0	0	0.150	0.290	0.040	0.535	19234.661	+	-
nad5_2010	1402	0	0	0	0.162	0.024	0.535	13436.055	+	-
nad5_2010	1470	0	0.061	0.150	0.325	0.305	0.349	32537.639	-	-
nad5_2010	1297	0	0	0.150	0.290	0.305	0.535	32106.770	+	-
nad5_2010	1416	0	0	0	0.290	0.305	0.349	24660.239	-	-
nad5_2010	1738	0	0	0	0.290	0.024	0.535	14714.391	+	-
nad5_2010	1819	0.068	0.200	0.267	0.290	0.305	0.535	49324.817	-	+
nad5_2010	53	0	0.023	0	0.223	0.631	0.116	36642.652	+	+
nad5_2010	1285	0	0	0	0.290	0.631	0.535	44198.809	+	+
nad5_2010	1804	0	0	0.057	0.223	0.305	0.535	29099.768	-	-
nad5_2010	266	0.002	0.002	0.012	0.223	0.305	0.116	19855.554	-	-
nad5_2010	857	0	0.002	0.012	0.223	0.305	0.116	19788.406	-	-
nad5_2010	1135	0	0	0.150	0.223	0.305	0.535	31437.642	+	-
nad5_2010	610	0	0	0	0.290	0.631	0.535	44198.809	+	+
nad5_2010	514	0	0	0.150	0.290	0.305	0.535	32106.770	-	-
nad5_2010	1909	0	0	0.150	0.223	0.305	0.535	31437.642	-	-
nad5_2010	592	0.009	0.200	0.267	0.162	0.305	0.535	46367.784	-	+
nad5_2010	1695	0	0	0	0.325	0.305	0.349	25009.784	-	-
nad5_2010	291	0	0	0.007	0.223	0.305	0.349	24167.694	-	-
nad5_2010	1462	0	0	0.150	0.290	0.305	0.535	32106.770	+	-
nad5_2010	1306	0.002	0.028	0.073	0.325	0.305	0.535	32340.291	-	-
nad5_2010	1855	0	0	0.150	0.325	0.305	0.535	32456.316	+	-
nad5_2010	229	0.002	0.016	0	0.162	0.040	0.535	15299.363	+	-
nad5_2010	169	0.009	0.200	0.267	0.162	0.305	0.535	46367.784	+	+
nad5_2010	1381	0	0	0.150	0.290	0.040	0.535	19234.661	+	-
nad5_2010	1175	0	0	0	0.325	0.024	0.116	6721.227	+	-
nad5_2010	242	0	0.007	0.267	0.290	0.305	0.116	27098.237	-	-
orf164_495	466	0	0	0.150	0.223	0.305	0.535	31437.642	-	-
orf164_495	334	0	0.028	0.073	0.162	0.305	0.535	30645.262	-	-
orf164_495	339	0.002	0.005	0.002	0.290	0.305	0.349	25078.213	-	-
orf164_495	280	0.054	0.200	0.267	0.223	0.305	0.535	48252.801	-	+
orf164_495	160	0.009	0.200	0.267	0.162	0.305	0.535	46367.784	-	+
orf164_495	26	0	0.012	0.341	0.223	0.305	0.116	28563.185	-	-
orf164_495	305	0	0.002	0.012	0.290	0.305	0.116	20457.535	-	-
orf164_495	42	0	0	0.007	0.223	0.305	0.349	24167.694	-	-
orf164_495	397	0	0	0.002	0.325	0.305	0.535	28772.920	-	-
orf164_495	229	0	0	0.057	0.223	0.305	0.535	29099.768	-	-
orf164_495	415	0	0	0.150	0.290	0.305	0.535	32106.770	-	-
orf164_495	490	0	0	0.150	0.223	0.305	0.535	31437.642	-	-
orf119_360	52	0.054	0.200	0.267	0.223	0.305	0.535	48252.801	-	+
orf119_360	299	0	0.002	0.012	0.223	0.305	0.116	19788.406	-	-
orf117a_354	60	0	0	0	0.290	0.305	0.349	24660.239	-	-
orf117a_354	325	0	0	0.057	0.162	0.305	0.535	28490.560	-	-
orf135_408	67	0	0	0.002	0.325	0.305	0.535	28772.920	-	-
orf135_408	373	0	0.028	0.073	0.162	0.305	0.535	30645.262	-	-
orf135_408	207	0.002	0.023	0	0.223	0.305	0.349	25513.939	-	-
orf135_408	291	0	0	0	0.290	0.305	0.349	24660.239	-	-
orf135_408	213	0.002	0.002	0.150	0.325	0.305	0.349	28965.585	-	-
orf135_408	381	0	0	0	0.290	0.305	0.349	24660.239	-	-
rps7_447	227	0	0.007	0.267	0.325	0.305	0.116	27447.782	-	-
rps7_447	115	0.068	0.200	0.267	0.290	0.305	0.535	49324.817	-	+
rps7_447	176	0	0.007	0.267	0.290	0.305	0.116	27098.237	-	-
rps7_447	247	0	0	0.150	0.223	0.305	0.535	31437.642	-	-
rps7_447	331	0.117	0.211	0.341	0.290	0.631	0.535	69140.828	+	+
rpl5_558	63	0.014	0.054	0.057	0.290	0.631	0.349	45651.528	+	+
rpl5_558	328	0.099	0.211	0.341	0.325	0.631	0.535	68953.190	+	+
rpl5_558	91	0.099	0.211	0.341	0.325	0.631	0.535	68953.190	+	+
rpl5_558	220	0	0	0.150	0.290	0.305	0.535	32106.770	-	-
rpl5_558	511	0.068	0.200	0.267	0.290	0.305	0.535	49324.817	+	+
rpl5_558	168	0.023	0.075	0.150	0.325	0.024	0.349	20433.233	+	-
rpl5_558	58	0.035	0.200	0.267	0.325	0.305	0.535	48734.292	+	+
rpl5_558	316	0.099	0.211	0.341	0.325	0.631	0.535	68953.190	+	+
rpl5_558	119	0	0.002	0.012	0.162	0.305	0.116	19179.199	-	-
rpl5_558	327	0	0.012	0.341	0.162	0.305	0.349	32593.241	-	-
rpl5_558	375	0	0.012	0.341	0.162	0.305	0.349	32593.241	-	-
rpl5_558	34	0.117	0.211	0.341	0.290	0.631	0.535	69140.828	+	+
rpl5_558	46	0.035	0.200	0.267	0.325	0.305	0.535	48734.292	+	+
rpl5_558	169	0	0	0.150	0.162	0.305	0.535	30828.434	-	-
orf25_579	137	0	0.021	0.030	0.290	0.631	0.116	37924.778	+	+
orf25_579	88	0.117	0.211	0.341	0.290	0.631	0.535	69140.828	+	+
orf25_579	214	0.099	0.211	0.341	0.325	0.631	0.535	68953.190	+	+
orf25_579	250	0.035	0.200	0.267	0.325	0.305	0.535	48734.292	+	+
orf25_579	249	0.012	0.063	0.267	0.162	0.631	0.349	50123.661	+	+
orf25_579	394	0.117	0.211	0.341	0.290	0.631	0.535	69140.828	+	+
orf25_579	415	0.009	0.016	0	0.223	0.040	0.535	16110.014	+	-
orf25_579	247	0.054	0.200	0.267	0.223	0.305	0.535	48252.801	+	+
orf448_1347	1343	0	0.007	0	0.223	0.305	0.116	19788.551	-	-
orf448_1347	720	0	0	0.012	0.162	0.305	0.349	23672.894	-	-
orf448_1347	585	0	0	0	0.290	0.305	0.349	24660.239	-	-
orf448_1347	830	0.007	0.012	0.341	0.325	0.305	0.116	29783.303	-	-
orf448_1347	610	0.054	0.200	0.267	0.223	0.305	0.535	48252.801	-	+
orf448_1347	572	0	0.007	0	0.325	0.305	0.116	20807.225	-	-
orf448_1347	197	0	0.002	0.012	0.290	0.305	0.116	20457.535	-	-
orf448_1347	238	0	0	0.150	0.223	0.305	0.535	31437.642	-	-
orf448_1347	210	0.059	0.075	0.150	0.325	0.305	0.349	35089.745	-	+
orf448_1347	1138	0	0.028	0.073	0.162	0.305	0.535	30645.262	-	-
orf448_1347	518	0	0.012	0.341	0.223	0.305	0.116	28563.185	-	-
orf448_1347	192	0.009	0.042	0.073	0.223	0.305	0.349	28693.023	-	-
orf448_1347	651	0.014	0.054	0.057	0.290	0.305	0.349	29816.404	-	-
orf448_1347	14	0	0.007	0	0.325	0.305	0.116	20807.225	-	-
orf448_1347	779	0.007	0.012	0.341	0.162	0.305	0.116	28155.422	-	-
orf448_1347	56	0	0.007	0.267	0.325	0.305	0.116	27447.782	-	-
orf448_1347	31	0	0	0.002	0.325	0.305	0.535	28772.920	-	-
orf161_486	104	0.007	0.012	0.341	0.325	0.305	0.116	29783.303	-	-
orf161_486	362	0	0.007	0.267	0.325	0.305	0.116	27447.782	-	-
orf161_486	194	0	0.012	0.341	0.290	0.305	0.116	29232.314	-	-
orf161_486	95	0	0.002	0.012	0.290	0.305	0.116	20457.535	-	-
orf161_486	423	0.002	0.023	0	0.223	0.305	0.349	25513.939	-	-
orf161_486	14	0	0.007	0.267	0.223	0.305	0.116	26429.108	-	-
orf113a_342	264	0.040	0.054	0.057	0.290	0.305	0.349	30555.030	-	-
orf257_774	373	0	0	0.150	0.223	0.305	0.535	31437.642	-	-
orf257_774	234	0.002	0.002	0.002	0.290	0.305	0.349	24932.645	-	-
orf257_774	471	0	0	0.030	0.223	0.305	0.349	24749.676	-	-
cox1_1584	74	0	0.002	0.012	0.290	0.305	0.116	20457.535	-	-
cox1_1584	817	0	0.028	0.073	0.290	0.305	0.535	31923.598	-	-
cox1_1584	646	0	0	0.150	0.290	0.305	0.535	32106.770	-	-
cox1_1584	519	0	0	0	0.223	0.305	0.349	23991.110	-	-
cox1_1584	334	0.009	0.200	0.267	0.162	0.305	0.535	46367.784	+	+
cox1_1584	675	0	0	0.012	0.162	0.305	0.349	23672.894	-	-
cox1_1584	1410	0	0.023	0	0.223	0.305	0.349	25446.791	-	-
cox1_1584	509	0	0.007	0	0.290	0.305	0.116	20457.680	-	-
cox1_1584	80	0.002	0.002	0.012	0.325	0.305	0.116	20874.228	-	-
cox1_1584	751	0.002	0.028	0.073	0.325	0.305	0.535	32340.291	-	-
cox1_1584	923	0	0.007	0	0.325	0.305	0.116	20807.225	-	-
cox1_1584	1483	0	0.028	0.073	0.223	0.305	0.535	31254.469	-	-
cox1_1584	604	0	0.028	0.073	0.162	0.305	0.535	30645.262	-	-
cox1_1584	984	0	0	0	0.223	0.305	0.349	23991.110	-	-
cox1_1584	30	0	0	0	0.162	0.305	0.349	23381.903	-	-
cox1_1584	224	0	0.007	0.267	0.325	0.305	0.116	27447.782	-	-
cox1_1584	293	0	0.007	0.267	0.162	0.305	0.116	25819.901	-	-
ccmFC_1359	892	0	0	0.057	0.223	0.305	0.535	29099.768	-	-
ccmFC_1359	225	0.002	0.028	0.073	0.223	0.305	0.349	27618.171	-	-
ccmFC_1359	198	0	0.012	0.341	0.162	0.305	0.349	32593.241	-	-
ccmFC_1359	282	0	0	0	0.290	0.305	0.349	24660.239	-	-
ccmFC_1359	102	0.007	0.063	0.267	0.162	0.631	0.349	49989.366	+	+
ccmFC_1359	801	0	0	0	0.162	0.305	0.349	23381.903	-	-
ccmFC_1359	1326	0.002	0.002	0.150	0.325	0.631	0.349	44800.709	+	+
ccmFC_1359	154	0.117	0.211	0.341	0.290	0.631	0.535	69140.828	+	+
ccmFC_1359	1171	0.099	0.211	0.341	0.325	0.631	0.535	68953.190	+	+
ccmFC_1359	587	0	0.007	0.267	0.325	0.305	0.116	27447.782	-	-
ccmFC_1359	889	0.075	0.115	0.341	0.223	0.631	0.535	61294.746	+	+
ccmFC_1359	159	0.033	0.063	0.267	0.162	0.305	0.349	34892.868	+	+
ccmFC_1359	1005	0	0.012	0.341	0.162	0.305	0.349	32593.241	-	-
ccmFC_1359	333	0.059	0.075	0.150	0.325	0.305	0.349	35089.745	+	+
ccmFC_1359	120	0	0.012	0.341	0.162	0.631	0.349	48428.365	+	+
ccmFC_1359	1229	0	0.007	0.267	0.223	0.305	0.116	26429.108	-	-
ccmFC_1359	484	0.035	0.200	0.267	0.325	0.305	0.535	48734.292	-	+
ccmFC_1359	596	0	0.007	0.267	0.325	0.305	0.116	27447.782	-	-
ccmFC_1359	145	0.054	0.200	0.267	0.223	0.305	0.535	48252.801	+	+
ccmFC_1359	1245	0.061	0.061	0.150	0.325	0.631	0.349	50118.609	+	+
ccmFC_1359	1212	0	0	0	0.162	0.305	0.349	23381.903	-	-
ccmFC_1359	49	0.054	0.200	0.267	0.223	0.305	0.535	48252.801	+	+
ccmFC_1359	414	0.009	0.042	0.073	0.223	0.305	0.349	28693.023	+	-
ccmFC_1359	1300	0	0.028	0.073	0.162	0.305	0.535	30645.262	-	-
ccmFC_1359	405	0.059	0.075	0.150	0.325	0.631	0.349	50924.869	+	+
ccmFC_1359	719	0	0.007	0.267	0.290	0.305	0.116	27098.237	-	-
orf222_669	241	0	0.028	0.073	0.162	0.305	0.535	30645.262	-	-
orf222_669	230	0	0.007	0	0.162	0.305	0.116	19179.344	-	-
orf222_669	150	0	0	0	0.325	0.305	0.349	25009.784	-	-
orf108a_327	35	0	0.007	0.267	0.223	0.305	0.116	26429.108	-	-
orf108a_327	34	0.068	0.200	0.267	0.290	0.305	0.535	49324.817	-	+
orf108a_327	248	0	0.007	0	0.162	0.305	0.116	19179.344	-	-
orf108a_327	266	0	0.007	0	0.325	0.305	0.116	20807.225	-	-
orf108a_327	29	0	0.002	0.012	0.223	0.305	0.116	19788.406	-	-
atp1_1524	1183	0.002	0.028	0.073	0.325	0.305	0.535	32340.291	-	-
atp1_1524	1038	0	0.012	0.341	0.162	0.305	0.349	32593.241	-	-
atp1_1524	546	0	0	0.002	0.290	0.305	0.349	24719.929	-	-
atp1_1524	700	0	0.028	0.073	0.223	0.305	0.535	31254.469	-	-
atp1_1524	1483	0.068	0.200	0.267	0.290	0.305	0.535	49324.817	+	+
atp1_1524	520	0	0	0.002	0.290	0.305	0.535	28423.375	-	-
atp1_1524	696	0	0	0.030	0.223	0.305	0.349	24749.676	-	-
atp1_1524	1445	0	0.002	0.012	0.162	0.305	0.116	19179.199	-	-
atp1_1524	94	0	0	0.150	0.290	0.305	0.535	32106.770	-	-
atp1_1524	919	0	0	0.150	0.223	0.305	0.535	31437.642	-	-
atp1_1524	1291	0.035	0.200	0.267	0.325	0.305	0.535	48734.292	+	+
atp1_1524	14	0	0.007	0.267	0.290	0.305	0.116	27098.237	+	-
atp1_1524	20	0.002	0.002	0.012	0.325	0.305	0.116	20874.228	-	-
atp1_1524	1177	0.117	0.211	0.341	0.290	0.631	0.535	69140.828	+	+
atp1_1524	1414	0.068	0.200	0.267	0.290	0.305	0.535	49324.817	+	+
atp1_1524	652	0	0	0.002	0.290	0.305	0.535	28423.375	-	-
atp1_1524	1126	0	0	0.150	0.162	0.305	0.535	30828.434	-	-
atp1_1524	1118	0.007	0.012	0.341	0.325	0.305	0.116	29783.303	-	-
ccmFN1_1146	371	0	0.023	0	0.325	0.631	0.116	37661.326	+	+
ccmFN1_1146	524	0	0.002	0.012	0.162	0.305	0.116	19179.199	-	-
ccmFN1_1146	282	0.028	0.042	0.073	0.223	0.631	0.349	45065.330	+	+
ccmFN1_1146	607	0	0	0.057	0.223	0.305	0.535	29099.768	-	-
ccmFN1_1146	579	0.059	0.075	0.150	0.325	0.305	0.349	35089.745	-	+
ccmFN1_1146	1063	0.035	0.200	0.267	0.325	0.305	0.535	48734.292	-	+
ccmFN1_1146	262	0.068	0.200	0.267	0.290	0.305	0.535	49324.817	+	+
ccmFN1_1146	136	0.099	0.211	0.341	0.325	0.631	0.535	68953.190	+	+
ccmFN1_1146	944	0	0.007	0	0.162	0.305	0.116	19179.344	-	-
ccmFN1_1146	255	0.061	0.061	0.150	0.325	0.631	0.349	50118.609	+	+
ccmFN1_1146	787	0.068	0.200	0.267	0.290	0.305	0.535	49324.817	+	+
ccmFN1_1146	951	0.023	0.075	0.150	0.325	0.631	0.349	49917.651	+	+
ccmFN1_1146	182	0	0.007	0	0.325	0.305	0.116	20807.225	-	-
ccmFN1_1146	775	0.117	0.211	0.341	0.290	0.631	0.535	69140.828	+	+
ccmFN1_1146	97	0.054	0.200	0.267	0.223	0.305	0.535	48252.801	+	+
ccmFN1_1146	706	0.054	0.200	0.267	0.223	0.305	0.535	48252.801	+	+
ccmFN1_1146	802	0.117	0.211	0.341	0.290	0.631	0.535	69140.828	+	+
ccmFN1_1146	975	0.059	0.075	0.150	0.325	0.305	0.349	35089.745	+	+
ccmFN1_1146	37	0.035	0.200	0.267	0.325	0.305	0.535	48734.292	+	+
ccmFN1_1146	705	0.033	0.063	0.267	0.162	0.631	0.349	50727.992	+	+
ccmFN1_1146	557	0.002	0.002	0.012	0.162	0.305	0.116	19246.347	-	-
ccmFN1_1146	150	0.033	0.063	0.267	0.162	0.631	0.349	50727.992	+	+
orf115b_348	99	0.007	0.063	0.267	0.162	0.305	0.349	34154.242	-	-
orf115b_348	24	0	0	0	0.162	0.305	0.349	23381.903	-	-
orf115b_348	177	0.014	0.054	0.057	0.290	0.305	0.349	29816.404	-	-
orf101e_306	213	0	0	0.002	0.325	0.305	0.349	25069.474	-	-
orf147_444	373	0	0.028	0.073	0.290	0.305	0.535	31923.598	-	-
orf147_444	7	0	0.028	0.073	0.223	0.305	0.535	31254.469	-	-
orf147_444	213	0	0	0.002	0.290	0.305	0.349	24719.929	-	-
orf147_444	78	0	0	0.030	0.223	0.305	0.349	24749.676	-	-
orf147_444	171	0	0.061	0.150	0.325	0.305	0.349	32537.639	-	-
rps12_378	283	0.033	0.115	0.341	0.162	0.631	0.535	59476.877	+	+
rps12_378	268	0.099	0.211	0.341	0.325	0.631	0.535	68953.190	+	+
rps12_378	220	0.099	0.211	0.341	0.325	0.631	0.535	68953.190	+	+
rps12_378	103	0.035	0.200	0.267	0.325	0.305	0.535	48734.292	+	+
rps12_378	174	0	0	0	0.290	0.305	0.349	24660.239	-	-
rps12_378	145	0.068	0.200	0.267	0.290	0.305	0.535	49324.817	+	+
rps12_378	284	0	0.012	0.341	0.162	0.305	0.116	27953.978	+	-
rps12_378	195	0.014	0.054	0.057	0.290	0.631	0.349	45651.528	+	+
rps12_378	82	0.009	0.200	0.267	0.162	0.305	0.535	46367.784	-	+
orf115a_348	217	0.035	0.200	0.267	0.325	0.305	0.535	48734.292	-	+
orf115a_348	86	0	0.002	0.012	0.162	0.305	0.116	19179.199	-	-
orf115a_348	193	0	0.028	0.073	0.223	0.305	0.535	31254.469	-	-
orf115a_348	257	0	0.007	0	0.325	0.305	0.116	20807.225	-	-
orf115a_348	336	0	0	0.012	0.162	0.305	0.349	23672.894	-	-
orf113b_342	166	0.054	0.200	0.267	0.223	0.305	0.535	48252.801	-	+
orf109_330	306	0.002	0.002	0.150	0.325	0.305	0.349	28965.585	-	-
orf109_330	83	0.007	0.012	0.341	0.162	0.305	0.116	28155.422	-	-
orf195_588	92	0.007	0.012	0.341	0.325	0.305	0.116	29783.303	-	-
orf195_588	408	0.033	0.063	0.267	0.162	0.305	0.349	34892.868	-	+
orf195_588	127	0.068	0.200	0.267	0.290	0.305	0.535	49324.817	-	+
orf195_588	272	0.007	0.012	0.341	0.223	0.305	0.116	28764.629	-	-
orf195_588	86	0	0.012	0.341	0.223	0.305	0.116	28563.185	-	-
orf195_588	242	0	0.002	0.012	0.325	0.305	0.116	20807.080	-	-
atp6_786	32	0	0.007	0.267	0.162	0.305	0.116	25819.901	-	-
atp6_786	194	0.002	0.002	0.012	0.223	0.305	0.116	19855.554	-	-
atp6_786	102	0.012	0.063	0.267	0.162	0.631	0.349	50123.661	+	+
atp6_786	114	0	0	0	0.223	0.305	0.349	23991.110	-	-
atp6_786	472	0.009	0.200	0.267	0.162	0.305	0.535	46367.784	-	+
atp6_786	462	0.002	0.023	0	0.223	0.305	0.349	25513.939	-	-
atp6_786	500	0	0.007	0.267	0.223	0.305	0.116	26429.108	-	-
atp6_786	23	0	0.002	0.012	0.162	0.305	0.116	19179.199	-	-
atp6_786	300	0.002	0.028	0.073	0.223	0.305	0.349	27618.171	-	-
atp6_786	297	0	0	0.030	0.223	0.305	0.349	24749.676	-	-
orf108b_327	304	0.002	0.028	0.073	0.325	0.305	0.535	32340.291	-	-
orf108b_327	309	0	0	0	0.290	0.305	0.349	24660.239	-	-
orf108b_327	125	0	0.007	0.267	0.162	0.305	0.116	25819.901	-	-
orf108b_327	268	0.009	0.200	0.267	0.162	0.305	0.535	46367.784	-	+
orf123_372	353	0	0.007	0	0.290	0.305	0.116	20457.680	-	-
orf123_372	130	0	0	0.057	0.162	0.305	0.535	28490.560	-	-
orf123_372	228	0	0	0	0.162	0.305	0.349	23381.903	-	-
atp9_225	190	0.068	0.200	0.267	0.290	0.305	0.535	49324.817	+	+
atp9_225	49	0.117	0.211	0.341	0.290	0.631	0.535	69140.828	+	+
atp9_225	19	0.117	0.211	0.341	0.290	0.631	0.535	69140.828	+	+
atp9_225	133	0.117	0.211	0.341	0.290	0.631	0.535	69140.828	+	+
atp9_225	14	0	0.002	0.012	0.290	0.305	0.116	20457.535	-	-
rpl2_1050	274	0.035	0.200	0.267	0.325	0.305	0.535	48734.292	-	+
rpl2_1050	35	0	0.023	0	0.290	0.631	0.116	37311.781	+	+
rpl2_1050	918	0	0	0	0.162	0.305	0.349	23381.903	-	-
rpl2_1050	547	0	0.028	0.073	0.223	0.305	0.535	31254.469	-	-
rpl2_1050	853	0	0	0.002	0.290	0.305	0.535	28423.375	-	-
rpl2_1050	188	0	0.007	0.267	0.290	0.305	0.116	27098.237	-	-
rpl2_1050	617	0	0.007	0.267	0.162	0.305	0.116	25819.901	-	-
rpl2_1050	211	0.068	0.200	0.267	0.290	0.305	0.535	49324.817	+	+
rpl2_1050	648	0	0	0	0.162	0.305	0.349	23381.903	-	-
rpl2_1050	23	0	0.002	0.012	0.162	0.305	0.116	19179.199	-	-
orf101c_306	240	0	0	0	0.325	0.305	0.349	25009.784	-	-
orf101c_306	203	0	0.007	0.267	0.325	0.305	0.116	27447.782	-	-
nad2_1467	67	0	0	0	0.290	0.631	0.535	44198.809	+	+
nad2_1467	1079	0	0.023	0	0.162	0.631	0.116	36033.445	+	+
nad2_1467	679	0	0	0.150	0.290	0.040	0.535	19234.661	+	-
nad2_1467	720	0.061	0.061	0.150	0.325	0.305	0.349	34283.485	-	+
nad2_1467	1339	0.033	0.115	0.341	0.162	0.631	0.535	59476.877	+	+
nad2_1467	1020	0.005	0.028	0.073	0.223	0.631	0.349	43520.443	+	+
nad2_1467	805	0	0	0.150	0.290	0.040	0.535	19234.661	+	-
nad2_1467	738	0	0	0.030	0.223	0.305	0.349	24749.676	-	-
nad2_1467	1124	0	0.012	0.341	0.290	0.305	0.116	29232.314	+	-
nad2_1467	220	0	0	0	0.325	0.631	0.535	44548.354	+	+
nad2_1467	191	0	0.007	0	0.290	0.305	0.116	20457.680	+	-
nad2_1467	414	0.002	0.002	0.002	0.290	0.305	0.349	24932.645	-	-
nad2_1467	10	0	0	0	0.290	0.631	0.535	44198.809	+	+
nad2_1467	1130	0	0.012	0.341	0.223	0.305	0.116	28563.185	-	-
nad2_1467	1370	0	0.012	0.341	0.290	0.305	0.116	29232.314	+	-
nad2_1467	1196	0	0.002	0.012	0.223	0.305	0.116	19788.406	+	-
nad2_1467	755	0	0.007	0.267	0.162	0.305	0.116	25819.901	-	-
nad2_1467	505	0	0	0.341	0.223	0.040	0.535	23305.944	+	-
nad2_1467	221	0	0	0	0.325	0.024	0.116	6721.227	+	-
nad2_1467	547	0	0	0.150	0.325	0.040	0.535	19584.206	+	-
nad2_1467	64	0	0	0	0.290	0.024	0.535	14714.391	+	-
nad2_1467	509	0	0.007	0	0.290	0.305	0.116	20457.680	+	-
nad2_1467	816	0.040	0.054	0.057	0.290	0.305	0.349	30555.030	-	-
nad2_1467	1162	0.117	0.211	0.341	0.290	0.631	0.535	69140.828	+	+
nad2_1467	961	0.054	0.200	0.267	0.223	0.305	0.535	48252.801	-	+
nad2_1467	408	0	0	0	0.325	0.305	0.349	25009.784	-	-
nad2_1467	1076	0	0.023	0	0.223	0.631	0.116	36642.652	+	+
nad2_1467	1062	0	0	0.002	0.290	0.305	0.349	24719.929	-	-
nad2_1467	409	0	0	0	0.290	0.631	0.535	44198.809	+	+
nad2_1467	1369	0.033	0.115	0.341	0.162	0.631	0.535	59476.877	+	+
nad2_1467	340	0	0	0.150	0.290	0.305	0.535	32106.770	+	-
nad2_1467	539	0	0	0	0.290	0.631	0.116	35856.100	+	+
nad2_1467	1129	0.033	0.115	0.341	0.162	0.631	0.535	59476.877	+	+
nad2_1467	658	0	0	0.150	0.290	0.040	0.535	19234.661	+	-
nad4_1488	1204	0.009	0.200	0.267	0.162	0.305	0.535	46367.784	+	+
nad4_1488	659	0.007	0.012	0.341	0.223	0.305	0.116	28764.629	-	-
nad4_1488	165	0.061	0.061	0.150	0.325	0.631	0.349	50118.609	+	+
nad4_1488	455	0	0.007	0.267	0.290	0.305	0.116	27098.237	-	-
nad4_1488	1128	0.009	0.042	0.073	0.223	0.631	0.349	44528.147	+	+
nad4_1488	435	0.007	0.063	0.267	0.162	0.631	0.349	49989.366	+	+
nad4_1488	402	0.023	0.075	0.150	0.325	0.305	0.349	34082.527	+	-
nad4_1488	1160	0	0.002	0.012	0.290	0.305	0.116	20457.535	-	-
nad4_1488	166	0	0	0.150	0.325	0.305	0.535	32456.316	-	-
nad4_1488	1147	0.075	0.115	0.341	0.223	0.631	0.535	61294.746	+	+
nad4_1488	375	0.059	0.075	0.150	0.325	0.631	0.349	50924.869	+	+
nad4_1488	1171	0.117	0.211	0.341	0.290	0.631	0.535	69140.828	+	+
nad4_1488	1009	0.035	0.200	0.267	0.325	0.305	0.535	48734.292	+	+
nad4_1488	1432	0.035	0.200	0.267	0.325	0.305	0.535	48734.292	+	+
nad4_1488	1404	0.061	0.061	0.150	0.325	0.631	0.349	50118.609	+	+
nad4_1488	667	0.075	0.115	0.341	0.223	0.631	0.535	61294.746	+	+
nad4_1488	28	0.075	0.115	0.341	0.223	0.631	0.535	61294.746	+	+
nad4_1488	895	0.117	0.211	0.341	0.290	0.631	0.535	69140.828	+	+
nad4_1488	783	0.014	0.054	0.057	0.290	0.305	0.349	29816.404	+	-
nad4_1488	361	0.005	0.016	0	0.290	0.040	0.535	16644.847	+	-
nad4_1488	835	0.075	0.115	0.341	0.223	0.631	0.535	61294.746	+	+
nad4_1488	316	0.117	0.211	0.341	0.290	0.631	0.535	69140.828	+	+
nad4_1488	69	0	0	0.030	0.223	0.305	0.349	24749.676	-	-
nad4_1488	163	0.054	0.200	0.267	0.223	0.305	0.535	48252.801	+	+
nad4_1488	1372	0.033	0.115	0.341	0.162	0.631	0.535	59476.877	+	+
nad4_1488	1401	0	0	0.007	0.223	0.305	0.349	24167.694	-	-
nad4_1488	1416	0.014	0.054	0.057	0.290	0.631	0.349	45651.528	+	+
nad4_1488	1032	0.033	0.063	0.267	0.162	0.631	0.349	50727.992	+	+
nad4_1488	818	0	0.007	0.267	0.325	0.305	0.116	27447.782	-	-
nad4_1488	490	0	0	0.002	0.290	0.305	0.535	28423.375	-	-
nad4_1488	607	0.117	0.211	0.341	0.290	0.631	0.535	69140.828	+	+
nad4_1488	106	0.035	0.200	0.267	0.325	0.305	0.535	48734.292	+	+
nad4_1488	157	0.054	0.200	0.267	0.223	0.305	0.535	48252.801	+	+
nad4_1488	1100	0	0.002	0.002	0.325	0.040	0.116	7703.669	+	-
nad4_1488	123	0.005	0.028	0.073	0.223	0.631	0.349	43520.443	+	+
nad4_1488	1101	0	0	0	0.325	0.305	0.349	25009.784	-	-
nad4_1488	436	0.009	0.200	0.267	0.162	0.305	0.535	46367.784	+	+
nad4_1488	1354	0.117	0.211	0.341	0.290	0.631	0.535	69140.828	+	+
nad4_1488	448	0.068	0.200	0.267	0.290	0.305	0.535	49324.817	+	+
nad4_1488	766	0.054	0.200	0.267	0.223	0.305	0.535	48252.801	+	+
nad4_1488	1417	0	0	0.057	0.162	0.305	0.535	28490.560	-	-
nad4_1488	132	0.007	0.012	0.341	0.162	0.305	0.349	32794.685	-	-
nad4_1488	73	0.009	0.016	0	0.223	0.040	0.535	16110.014	+	-
nad4_1488	196	0.075	0.115	0.341	0.223	0.631	0.535	61294.746	+	+
nad4_1488	76	0.054	0.200	0.267	0.223	0.305	0.535	48252.801	+	+
nad4_1488	658	0.075	0.115	0.341	0.223	0.631	0.535	61294.746	+	+
cox3_798	538	0	0	0.002	0.290	0.305	0.535	28423.375	-	-
cox3_798	412	0.054	0.200	0.267	0.223	0.305	0.535	48252.801	+	+
cox3_798	310	0.075	0.115	0.341	0.223	0.631	0.535	61294.746	+	+
cox3_798	111	0.012	0.063	0.267	0.162	0.305	0.349	34288.537	+	+
cox3_798	313	0.075	0.115	0.341	0.223	0.631	0.535	61294.746	+	+
cox3_798	628	0	0	0.057	0.223	0.305	0.535	29099.768	-	-
cox3_798	421	0.054	0.200	0.267	0.223	0.305	0.535	48252.801	+	+
cox3_798	670	0	0	0.150	0.325	0.305	0.535	32456.316	-	-
cox3_798	244	0.054	0.200	0.267	0.223	0.305	0.535	48252.801	+	+
cox3_798	256	0.075	0.115	0.341	0.223	0.631	0.535	61294.746	+	+
cox3_798	449	0.002	0.002	0.012	0.162	0.305	0.116	19246.347	-	-
cox3_798	611	0	0.007	0	0.325	0.305	0.116	20807.225	-	-
cox3_798	157	0	0.028	0.073	0.162	0.305	0.535	30645.262	-	-
cox3_798	113	0	0.007	0.267	0.223	0.305	0.116	26429.108	-	-
orf101a_306	170	0	0.012	0.341	0.290	0.305	0.116	29232.314	-	-
orf101a_306	237	0	0	0	0.162	0.305	0.349	23381.903	-	-
orf101a_306	40	0.035	0.200	0.267	0.325	0.305	0.535	48734.292	-	+
orf101a_306	239	0	0.007	0	0.162	0.305	0.116	19179.344	-	-
orf101a_306	227	0	0.007	0.267	0.325	0.305	0.116	27447.782	-	-
orf101a_306	222	0	0	0	0.290	0.305	0.349	24660.239	-	-
orfB_477	69	0.002	0.002	0.002	0.290	0.305	0.349	24932.645	-	-
orfB_477	161	0	0.007	0	0.290	0.305	0.116	20457.680	-	-
orfB_477	103	0	0.028	0.073	0.223	0.305	0.535	31254.469	-	-
orfB_477	439	0	0.028	0.073	0.290	0.305	0.535	31923.598	-	-
orfB_477	302	0	0.021	0.030	0.290	0.631	0.116	37924.778	+	+
orfB_477	314	0.007	0.012	0.341	0.223	0.305	0.116	28764.629	-	-
orfB_477	388	0.117	0.211	0.341	0.290	0.631	0.535	69140.828	+	+
orfB_477	407	0	0.021	0.030	0.290	0.631	0.116	37924.778	+	+
orf128_387	18	0	0	0.030	0.223	0.305	0.349	24749.676	-	-
orf128_387	227	0	0.002	0.012	0.325	0.305	0.116	20807.080	-	-
orf128_387	268	0	0.028	0.073	0.162	0.305	0.535	30645.262	-	-
orf128_387	277	0	0.028	0.073	0.223	0.305	0.535	31254.469	-	-
orf128_387	153	0	0	0.030	0.223	0.305	0.349	24749.676	-	-
ccmB_621	127	0.117	0.211	0.341	0.290	0.631	0.535	69140.828	+	+
ccmB_621	70	0.068	0.200	0.267	0.290	0.305	0.535	49324.817	+	+
ccmB_621	565	0.033	0.115	0.341	0.162	0.631	0.535	59476.877	+	+
ccmB_621	193	0.054	0.200	0.267	0.223	0.305	0.535	48252.801	+	+
ccmB_621	427	0.099	0.211	0.341	0.325	0.631	0.535	68953.190	+	+
ccmB_621	180	0.007	0.063	0.267	0.162	0.631	0.349	49989.366	+	+
ccmB_621	506	0	0.007	0	0.325	0.305	0.116	20807.225	-	-
ccmB_621	575	0	0.023	0	0.325	0.631	0.116	37661.326	+	+
ccmB_621	136	0.033	0.115	0.341	0.162	0.631	0.535	59476.877	+	+
ccmB_621	366	0.061	0.061	0.150	0.325	0.631	0.349	50118.609	+	+
ccmB_621	595	0.099	0.211	0.341	0.325	0.631	0.535	68953.190	+	+
ccmB_621	27	0.040	0.054	0.057	0.290	0.631	0.349	46390.154	+	+
ccmB_621	147	0.012	0.063	0.267	0.162	0.631	0.349	50123.661	+	+
ccmB_621	466	0.099	0.211	0.341	0.325	0.631	0.535	68953.190	+	+
ccmB_621	286	0	0	0.150	0.325	0.305	0.535	32456.316	-	-
ccmB_621	484	0.117	0.211	0.341	0.290	0.631	0.535	69140.828	+	+
ccmB_621	303	0.059	0.075	0.150	0.325	0.631	0.349	50924.869	+	+
ccmB_621	192	0.033	0.063	0.267	0.162	0.631	0.349	50727.992	+	+
ccmB_621	163	0.035	0.200	0.267	0.325	0.305	0.535	48734.292	+	+
ccmB_621	379	0.068	0.200	0.267	0.290	0.305	0.535	49324.817	+	+
ccmB_621	178	0.054	0.200	0.267	0.223	0.305	0.535	48252.801	+	+
ccmB_621	148	0.035	0.200	0.267	0.325	0.305	0.535	48734.292	+	+
ccmB_621	550	0.117	0.211	0.341	0.290	0.631	0.535	69140.828	+	+
ccmB_621	423	0.059	0.075	0.150	0.325	0.631	0.349	50924.869	+	+
ccmB_621	285	0.061	0.061	0.150	0.325	0.305	0.349	34283.485	+	+
ccmB_621	475	0.068	0.200	0.267	0.290	0.305	0.535	49324.817	+	+
ccmB_621	511	0.075	0.115	0.341	0.223	0.631	0.535	61294.746	+	+
ccmB_621	79	0.099	0.211	0.341	0.325	0.631	0.535	68953.190	+	+
ccmB_621	42	0.007	0.063	0.267	0.162	0.305	0.349	34154.242	+	-
ccmB_621	158	0	0.021	0.030	0.162	0.631	0.116	36646.442	+	+
ccmB_621	474	0.012	0.063	0.267	0.162	0.631	0.349	50123.661	+	+
ccmB_621	378	0.012	0.063	0.267	0.162	0.631	0.349	50123.661	+	+
ccmB_621	513	0.059	0.075	0.150	0.325	0.631	0.349	50924.869	+	+
ccmB_621	553	0.099	0.211	0.341	0.325	0.631	0.535	68953.190	+	+
ccmB_621	159	0.033	0.063	0.267	0.162	0.305	0.349	34892.868	+	+
ccmB_621	518	0	0.007	0	0.223	0.305	0.116	19788.551	-	-
ccmB_621	153	0.061	0.061	0.150	0.325	0.631	0.349	50118.609	+	+
ccmB_621	15	0.028	0.042	0.073	0.223	0.631	0.349	45065.330	+	+
ccmB_621	568	0.075	0.115	0.341	0.223	0.631	0.535	61294.746	+	+
ccmB_621	337	0.099	0.211	0.341	0.325	0.631	0.535	68953.190	+	+
ccmB_621	86	0	0.021	0.030	0.325	0.631	0.116	38274.323	+	+
ccmB_621	171	0.033	0.063	0.267	0.162	0.631	0.349	50727.992	+	+
orf100a_303	268	0	0.028	0.073	0.223	0.305	0.535	31254.469	-	-
