# Supplementary material for: Genetic algorithm learning as a robust approach to RNA editing site prediction
Source: BMC Bioinformatics. 2006 Mar 16;7:145. doi: 10.1186/1471-2105-7-145 (PMC1459874; doi:10.1186/1471-2105-7-145)
Supplement: Additional File 5 — Objective scores and predictions for O. sativa. The equivalent file containing the set of variable values and predictions for the set of known edited and unedited sites in the O. sativa genome. [file 1471-2105-7-145-S5.txt]

Id	Edit site	Codon transition	Amino acid transition	Hydrophobicity	+1_nucleotide	-1_nucleotide	Codon position	Overall score	Known edit site	Predicted edit site
Containing_a_part_of_nad4_483	391	0.002	0.028	0.073	0.325	0.305	0.535	32340.291	-	-
Containing_a_part_of_nad4_483	93	0.040	0.054	0.057	0.290	0.305	0.349	30555.030	-	-
Containing_a_part_of_nad4_483	470	0	0.012	0.341	0.290	0.305	0.116	29232.314	-	-
Containing_a_part_of_nad4_483	385	0	0	0.002	0.290	0.305	0.535	28423.375	-	-
Containing_a_part_of_nad4_483	278	0	0.007	0.267	0.325	0.305	0.116	27447.782	-	-
rps19_282	163	0.054	0.200	0.267	0.223	0.305	0.535	48252.801	+	+
rps19_282	137	0	0.012	0.341	0.325	0.305	0.116	29581.859	+	-
rps19_282	180	0	0	0	0.162	0.305	0.349	23381.903	-	-
rps19_282	162	0.033	0.063	0.267	0.162	0.631	0.349	50727.992	+	+
rps19_282	75	0.005	0.028	0.073	0.223	0.631	0.349	43520.443	+	+
rps19_282	125	0	0.023	0	0.325	0.631	0.116	37661.326	+	+
rps19_282	264	0	0.002	0.150	0.325	0.305	0.349	28898.438	-	-
rps19_282	115	0.099	0.211	0.341	0.325	0.631	0.535	68953.190	+	+
rps19_282	135	0	0.012	0.341	0.162	0.305	0.349	32593.241	-	-
Protein_sequence_is_in_conflict_with_the_conceptual_translation_1308	118	0.075	0.115	0.341	0.223	0.631	0.535	61294.746	+	+
Protein_sequence_is_in_conflict_with_the_conceptual_translation_1308	959	0	0.007	0.267	0.290	0.305	0.116	27098.237	+	-
Protein_sequence_is_in_conflict_with_the_conceptual_translation_1308	102	0.007	0.063	0.267	0.162	0.631	0.349	49989.366	+	+
Protein_sequence_is_in_conflict_with_the_conceptual_translation_1308	771	0	0	0	0.162	0.305	0.349	23381.903	-	-
Protein_sequence_is_in_conflict_with_the_conceptual_translation_1308	324	0.028	0.042	0.073	0.223	0.305	0.349	29230.206	+	-
Protein_sequence_is_in_conflict_with_the_conceptual_translation_1308	1009	0	0	0.057	0.223	0.305	0.535	29099.768	-	-
Protein_sequence_is_in_conflict_with_the_conceptual_translation_1308	859	0.075	0.115	0.341	0.223	0.631	0.535	61294.746	+	+
Protein_sequence_is_in_conflict_with_the_conceptual_translation_1308	580	0.099	0.211	0.341	0.325	0.631	0.535	68953.190	+	+
Protein_sequence_is_in_conflict_with_the_conceptual_translation_1308	1193	0	0.007	0	0.290	0.305	0.116	20457.680	-	-
Protein_sequence_is_in_conflict_with_the_conceptual_translation_1308	300	0.059	0.075	0.150	0.325	0.631	0.349	50924.869	+	+
Protein_sequence_is_in_conflict_with_the_conceptual_translation_1308	1249	0.099	0.211	0.341	0.325	0.631	0.535	68953.190	+	+
Protein_sequence_is_in_conflict_with_the_conceptual_translation_1308	1005	0.005	0.028	0.073	0.223	0.631	0.349	43520.443	+	+
Protein_sequence_is_in_conflict_with_the_conceptual_translation_1308	1224	0.061	0.061	0.150	0.325	0.631	0.349	50118.609	+	+
Protein_sequence_is_in_conflict_with_the_conceptual_translation_1308	305	0	0.023	0	0.325	0.631	0.116	37661.326	+	+
Protein_sequence_is_in_conflict_with_the_conceptual_translation_1308	471	0.061	0.061	0.150	0.325	0.631	0.349	50118.609	+	+
Protein_sequence_is_in_conflict_with_the_conceptual_translation_1308	191	0	0.023	0	0.290	0.631	0.116	37311.781	+	+
Protein_sequence_is_in_conflict_with_the_conceptual_translation_1308	145	0.054	0.200	0.267	0.223	0.305	0.535	48252.801	+	+
Protein_sequence_is_in_conflict_with_the_conceptual_translation_1308	49	0.009	0.200	0.267	0.162	0.305	0.535	46367.784	+	+
Protein_sequence_is_in_conflict_with_the_conceptual_translation_1308	755	0	0.007	0	0.290	0.305	0.116	20457.680	-	-
Protein_sequence_is_in_conflict_with_the_conceptual_translation_1308	122	0	0.012	0.341	0.290	0.305	0.116	29232.314	+	-
Protein_sequence_is_in_conflict_with_the_conceptual_translation_1308	1082	0	0.012	0.341	0.290	0.305	0.116	29232.314	+	-
Protein_sequence_is_in_conflict_with_the_conceptual_translation_1308	121	0.033	0.115	0.341	0.162	0.631	0.535	59476.877	+	+
Protein_sequence_is_in_conflict_with_the_conceptual_translation_1308	107	0	0.007	0	0.325	0.305	0.116	20807.225	-	-
Protein_sequence_is_in_conflict_with_the_conceptual_translation_1308	899	0	0.012	0.341	0.162	0.305	0.116	27953.978	+	-
Protein_sequence_is_in_conflict_with_the_conceptual_translation_1308	1150	0.099	0.211	0.341	0.325	0.631	0.535	68953.190	+	+
Protein_sequence_is_in_conflict_with_the_conceptual_translation_1308	1207	0.054	0.200	0.267	0.223	0.305	0.535	48252.801	-	+
Protein_sequence_is_in_conflict_with_the_conceptual_translation_1308	159	0.033	0.063	0.267	0.162	0.305	0.349	34892.868	+	+
Protein_sequence_is_in_conflict_with_the_conceptual_translation_1308	542	0	0.007	0.007	0.325	0.631	0.116	36818.933	+	+
Protein_sequence_is_in_conflict_with_the_conceptual_translation_1308	577	0.009	0.200	0.267	0.162	0.305	0.535	46367.784	-	+
Protein_sequence_is_in_conflict_with_the_conceptual_translation_1308	1305	0.002	0.002	0.150	0.325	0.631	0.349	44800.709	+	+
Protein_sequence_is_in_conflict_with_the_conceptual_translation_1308	51	0.059	0.075	0.150	0.325	0.305	0.349	35089.745	+	+
Protein_sequence_is_in_conflict_with_the_conceptual_translation_1308	396	0.059	0.075	0.150	0.325	0.631	0.349	50924.869	+	+
Protein_sequence_is_in_conflict_with_the_conceptual_translation_1308	37	0.033	0.115	0.341	0.162	0.631	0.535	59476.877	+	+
Protein_sequence_is_in_conflict_with_the_conceptual_translation_1308	1129	0.068	0.200	0.267	0.290	0.305	0.535	49324.817	+	+
nad5_2013	102	0	0	0.030	0.223	0.305	0.349	24749.676	-	-
nad5_2013	1771	0	0	0.002	0.325	0.305	0.535	28772.920	-	-
nad5_2013	1698	0	0.002	0.150	0.325	0.305	0.349	28898.438	-	-
nad5_2013	637	0	0	0.150	0.162	0.305	0.535	30828.434	-	-
nad5_2013	525	0	0	0	0.290	0.305	0.349	24660.239	-	-
nad5_2013	243	0.014	0.028	0.073	0.223	0.305	0.349	27953.910	-	-
nad5_2013	231	0.002	0.005	0.002	0.290	0.040	0.349	12206.103	+	-
nad5_2013	496	0	0	0.057	0.223	0.305	0.535	29099.768	-	-
nad5_2013	31	0.117	0.211	0.341	0.290	0.631	0.535	69140.828	+	+
nad5_2013	208	0.035	0.200	0.267	0.325	0.305	0.535	48734.292	-	+
nad5_2013	665	0	0.007	0.267	0.325	0.305	0.116	27447.782	-	-
nad5_2013	857	0.002	0.002	0.012	0.325	0.305	0.116	20874.228	-	-
nad5_2013	958	0	0	0.150	0.162	0.305	0.535	30828.434	-	-
nad5_2013	1437	0.002	0.002	0.002	0.290	0.305	0.349	24932.645	-	-
nad5_2013	1685	0.002	0.002	0.012	0.290	0.305	0.116	20524.683	-	-
nad5_2013	1170	0.059	0.075	0.150	0.325	0.305	0.349	35089.745	-	+
nad5_2013	1034	0	0.002	0.012	0.325	0.305	0.116	20807.080	-	-
nad5_2013	261	0.002	0.005	0.002	0.290	0.631	0.349	40913.337	+	+
nad5_2013	1242	0	0	0	0.223	0.305	0.349	23991.110	-	-
nad5_2013	36	0.012	0.063	0.267	0.162	0.631	0.349	50123.661	+	+
nad5_2013	94	0.099	0.211	0.341	0.325	0.631	0.535	68953.190	+	+
nad5_2013	1533	0.023	0.075	0.150	0.325	0.305	0.349	34082.527	-	-
nad5_2013	12	0.002	0.023	0	0.223	0.305	0.349	25513.939	-	-
nad5_2013	1626	0	0	0.341	0.325	0.305	0.349	33493.282	-	-
nad5_2013	1260	0	0	0	0.325	0.305	0.349	25009.784	-	-
nad5_2013	52	0.075	0.115	0.341	0.223	0.631	0.535	61294.746	+	+
nad5_2013	766	0.009	0.200	0.267	0.162	0.305	0.535	46367.784	-	+
nad5_2013	530	0	0.023	0	0.290	0.631	0.116	37311.781	+	+
nad5_2013	37	0.068	0.200	0.267	0.290	0.305	0.535	49324.817	+	+
nad5_2013	409	0	0	0.150	0.223	0.305	0.535	31437.642	-	-
nad5_2013	1300	0	0	0.002	0.290	0.305	0.535	28423.375	-	-
nad5_2013	1642	0	0	0.057	0.223	0.305	0.535	29099.768	-	-
nad5_2013	171	0.033	0.063	0.267	0.162	0.305	0.349	34892.868	+	+
nad5_2013	270	0.009	0.042	0.073	0.223	0.631	0.349	44528.147	+	+
nad5_2013	54	0.059	0.075	0.150	0.325	0.631	0.349	50924.869	+	+
orf25_594	203	0.007	0.012	0.341	0.290	0.305	0.116	29433.758	-	-
orf25_594	334	0	0	0.150	0.162	0.305	0.535	30828.434	-	-
orf25_594	120	0.059	0.075	0.150	0.325	0.631	0.349	50924.869	+	+
orf25_594	418	0.009	0.016	0	0.223	0.040	0.535	16110.014	+	-
orf25_594	303	0	0	0.341	0.325	0.305	0.349	33493.282	-	-
orf25_594	61	0.075	0.115	0.341	0.223	0.631	0.535	61294.746	+	+
orf25_594	250	0.035	0.200	0.267	0.325	0.305	0.535	48734.292	+	+
orf25_594	91	0.117	0.211	0.341	0.290	0.631	0.535	69140.828	+	+
orf25_594	58	0.068	0.200	0.267	0.290	0.305	0.535	49324.817	+	+
orf25_594	78	0.012	0.063	0.267	0.162	0.631	0.349	50123.661	+	+
orf25_594	397	0.117	0.211	0.341	0.290	0.631	0.535	69140.828	+	+
orf25_594	532	0	0	0.150	0.290	0.305	0.535	32106.770	-	-
orf25_594	73	0.117	0.211	0.341	0.290	0.631	0.535	69140.828	+	+
Ribosomal_proteins_351	238	0	0	0.150	0.290	0.305	0.535	32106.770	-	-
Ribosomal_proteins_351	25	0.117	0.211	0.341	0.290	0.631	0.535	69140.828	+	+
Ribosomal_proteins_351	11	0	0.021	0.030	0.223	0.631	0.116	37255.649	+	+
Ribosomal_proteins_351	286	0.099	0.211	0.341	0.325	0.631	0.535	68953.190	+	+
Ribosomal_proteins_351	234	0	0	0	0.290	0.305	0.349	24660.239	-	-
Ribosomal_proteins_351	94	0	0	0.002	0.325	0.305	0.535	28772.920	-	-
Ribosomal_proteins_351	99	0.059	0.075	0.150	0.325	0.631	0.349	50924.869	+	+
Ribosomal_proteins_351	4	0.117	0.211	0.341	0.290	0.631	0.535	69140.828	+	+
Ribosomal_proteins_351	320	0	0.002	0.012	0.290	0.305	0.116	20457.535	-	-
Ribosomal_proteins_351	89	0	0.002	0.012	0.290	0.305	0.116	20457.535	-	-
Ribosomal_proteins_351	255	0.059	0.075	0.150	0.325	0.631	0.349	50924.869	+	+
Ribosomal_proteins_351	13	0.117	0.211	0.341	0.290	0.631	0.535	69140.828	+	+
Ribosomal_proteins_351	55	0.117	0.211	0.341	0.290	0.631	0.535	69140.828	+	+
Containing_a_part_of_retrotransposon_546	71	0	0.012	0.341	0.290	0.305	0.116	29232.314	-	-
Containing_a_part_of_retrotransposon_546	107	0.007	0.012	0.341	0.223	0.305	0.116	28764.629	-	-
Containing_a_part_of_retrotransposon_546	184	0	0.028	0.073	0.162	0.305	0.535	30645.262	-	-
Containing_a_part_of_retrotransposon_546	448	0.054	0.200	0.267	0.223	0.305	0.535	48252.801	-	+
Containing_a_part_of_retrotransposon_546	154	0	0	0.002	0.290	0.305	0.535	28423.375	-	-
Containing_a_part_of_retrotransposon_546	116	0	0.007	0	0.290	0.305	0.116	20457.680	-	-
Containing_a_part_of_retrotransposon_546	186	0	0	0.002	0.325	0.305	0.349	25069.474	-	-
Containing_a_part_of_retrotransposon_546	411	0	0	0	0.290	0.305	0.349	24660.239	-	-
cox1_1576	1405	0.099	0.211	0.341	0.325	0.631	0.535	68953.190	+	+
cox1_1576	328	0.068	0.200	0.267	0.290	0.305	0.535	49324.817	-	+
cox1_1576	1041	0.002	0.023	0	0.223	0.305	0.349	25513.939	-	-
cox1_1576	1524	0	0	0.341	0.325	0.305	0.349	33493.282	-	-
cox1_1576	1495	0	0	0.057	0.162	0.305	0.535	28490.560	-	-
cox1_1576	794	0	0.012	0.341	0.290	0.305	0.116	29232.314	-	-
cox1_1576	491	0.007	0.012	0.341	0.290	0.305	0.116	29433.758	-	-
cox1_1576	1434	0	0	0	0.290	0.305	0.349	24660.239	-	-
cox1_1576	900	0	0	0.007	0.223	0.305	0.349	24167.694	-	-
cox1_1576	983	0	0.007	0	0.290	0.305	0.116	20457.680	-	-
cox1_1576	1264	0	0	0.150	0.325	0.305	0.535	32456.316	-	-
cox1_1576	674	0	0.007	0.267	0.325	0.305	0.116	27447.782	-	-
cox1_1576	1433	0	0.023	0	0.290	0.631	0.116	37311.781	+	+
cox1_1576	1337	0	0.012	0.341	0.290	0.305	0.116	29232.314	-	-
cox1_1576	425	0.007	0.012	0.341	0.325	0.305	0.116	29783.303	-	-
cox1_1576	1162	0	0	0.150	0.223	0.305	0.535	31437.642	-	-
cox1_1576	1431	0	0.023	0	0.223	0.305	0.349	25446.791	-	-
cox1_1576	1093	0	0.028	0.073	0.290	0.305	0.535	31923.598	-	-
cox1_1576	1489	0.033	0.115	0.341	0.162	0.631	0.535	59476.877	+	+
cox1_1576	1402	0.099	0.211	0.341	0.325	0.631	0.535	68953.190	+	+
cox1_1576	1189	0	0.028	0.073	0.290	0.305	0.535	31923.598	-	-
cox1_1576	1278	0.028	0.042	0.073	0.223	0.305	0.349	29230.206	-	-
orf224_675	172	0.054	0.200	0.267	0.223	0.305	0.535	48252.801	-	+
orf224_675	563	0	0.007	0.267	0.223	0.305	0.116	26429.108	-	-
orf224_675	630	0.014	0.054	0.057	0.290	0.305	0.349	29816.404	-	-
orf224_675	7	0	0	0.002	0.290	0.305	0.535	28423.375	-	-
orf224_675	484	0	0	0.002	0.325	0.305	0.535	28772.920	-	-
orf187_564	440	0	0.007	0.267	0.325	0.305	0.116	27447.782	-	-
orf187_564	57	0	0	0	0.325	0.305	0.349	25009.784	-	-
orf187_564	310	0	0	0.150	0.290	0.305	0.535	32106.770	-	-
orf187_564	273	0.009	0.042	0.073	0.223	0.305	0.349	28693.023	-	-
orf187_564	505	0.002	0.028	0.073	0.325	0.305	0.535	32340.291	-	-
orf187_564	407	0	0.007	0.267	0.290	0.305	0.116	27098.237	-	-
orf187_564	367	0	0.028	0.073	0.162	0.305	0.535	30645.262	-	-
orf187_564	439	0.035	0.200	0.267	0.325	0.305	0.535	48734.292	-	+
orf187_564	366	0.009	0.042	0.073	0.223	0.305	0.349	28693.023	-	-
orf187_564	179	0	0.007	0	0.162	0.305	0.116	19179.344	-	-
A_part_of_beta-1,3-glucan_synthase_726	683	0	0.012	0.341	0.162	0.305	0.116	27953.978	-	-
A_part_of_beta-1,3-glucan_synthase_726	282	0	0	0.002	0.325	0.305	0.349	25069.474	-	-
A_part_of_beta-1,3-glucan_synthase_726	651	0	0	0.030	0.223	0.305	0.349	24749.676	-	-
A_part_of_beta-1,3-glucan_synthase_726	277	0	0	0.002	0.325	0.305	0.535	28772.920	-	-
rpl2_1549	1249	0.009	0.200	0.267	0.162	0.305	0.535	46367.784	+	+
rpl2_1549	836	0	0.007	0.267	0.325	0.305	0.116	27447.782	-	-
rpl2_1549	28	0	0.028	0.073	0.223	0.305	0.535	31254.469	-	-
rpl2_1549	1330	0	0	0.002	0.290	0.305	0.535	28423.375	-	-
rpl2_1549	1075	0.009	0.200	0.267	0.162	0.305	0.535	46367.784	-	+
rpl2_1549	346	0.002	0.028	0.073	0.325	0.305	0.535	32340.291	-	-
rpl2_1549	287	0	0.007	0.267	0.162	0.305	0.116	25819.901	-	-
rpl2_1549	314	0	0.002	0.012	0.290	0.305	0.116	20457.535	-	-
rpl2_1549	1253	0	0.007	0	0.290	0.305	0.116	20457.680	-	-
rpl2_1549	212	0.002	0.002	0.012	0.162	0.305	0.116	19246.347	-	-
rpl2_1549	34	0	0	0.057	0.223	0.305	0.535	29099.768	-	-
rpl2_1549	1140	0	0	0	0.325	0.305	0.349	25009.784	-	-
rpl2_1549	1202	0.002	0.002	0.012	0.325	0.305	0.116	20874.228	-	-
rpl2_1549	1181	0	0.012	0.341	0.223	0.305	0.116	28563.185	-	-
rpl2_1549	62	0	0.002	0.012	0.325	0.305	0.116	20807.080	-	-
rps7_447	276	0.028	0.042	0.073	0.223	0.305	0.349	29230.206	+	-
rps7_447	257	0	0.007	0	0.223	0.305	0.116	19788.551	-	-
rps7_447	331	0.117	0.211	0.341	0.290	0.631	0.535	69140.828	+	+
orf194_585	254	0	0.007	0	0.290	0.305	0.116	20457.680	-	-
orf194_585	413	0	0.007	0.267	0.325	0.305	0.116	27447.782	-	-
orf194_585	50	0	0.012	0.341	0.223	0.305	0.116	28563.185	-	-
orf194_585	289	0	0	0.150	0.325	0.305	0.535	32456.316	-	-
orf194_585	7	0	0.028	0.073	0.162	0.305	0.535	30645.262	-	-
orf194_585	214	0.009	0.200	0.267	0.162	0.305	0.535	46367.784	-	+
orf194_585	372	0.002	0.023	0	0.223	0.305	0.349	25513.939	-	-
author_given_translation_(not_conceptual_translation)_617	67	0.033	0.115	0.341	0.162	0.631	0.535	59476.877	+	+
author_given_translation_(not_conceptual_translation)_617	21	0.007	0.063	0.267	0.162	0.631	0.349	49989.366	+	+
author_given_translation_(not_conceptual_translation)_617	241	0.009	0.200	0.267	0.162	0.305	0.535	46367.784	+	+
author_given_translation_(not_conceptual_translation)_617	139	0.075	0.115	0.341	0.223	0.631	0.535	61294.746	+	+
author_given_translation_(not_conceptual_translation)_617	347	0	0.021	0.030	0.325	0.631	0.116	38274.323	+	+
author_given_translation_(not_conceptual_translation)_617	287	0	0.007	0.007	0.223	0.631	0.116	35800.259	+	+
author_given_translation_(not_conceptual_translation)_617	511	0.035	0.200	0.267	0.325	0.305	0.535	48734.292	+	+
author_given_translation_(not_conceptual_translation)_617	166	0.117	0.211	0.341	0.290	0.631	0.535	69140.828	+	+
author_given_translation_(not_conceptual_translation)_617	566	0	0.023	0	0.290	0.631	0.116	37311.781	+	+
author_given_translation_(not_conceptual_translation)_617	23	0	0.007	0.267	0.223	0.305	0.116	26429.108	+	-
author_given_translation_(not_conceptual_translation)_617	541	0.099	0.211	0.341	0.325	0.631	0.535	68953.190	+	+
author_given_translation_(not_conceptual_translation)_617	221	0	0.007	0	0.290	0.305	0.116	20457.680	-	-
author_given_translation_(not_conceptual_translation)_617	436	0.075	0.115	0.341	0.223	0.631	0.535	61294.746	+	+
author_given_translation_(not_conceptual_translation)_617	463	0.035	0.200	0.267	0.325	0.305	0.535	48734.292	-	+
author_given_translation_(not_conceptual_translation)_617	368	0	0.002	0.012	0.325	0.305	0.116	20807.080	+	-
author_given_translation_(not_conceptual_translation)_617	108	0.033	0.063	0.267	0.162	0.631	0.349	50727.992	+	+
author_given_translation_(not_conceptual_translation)_617	279	0	0	0	0.290	0.305	0.349	24660.239	-	-
author_given_translation_(not_conceptual_translation)_617	69	0	0	0	0.325	0.305	0.349	25009.784	-	-
author_given_translation_(not_conceptual_translation)_617	356	0	0.012	0.341	0.290	0.305	0.116	29232.314	+	-
author_given_translation_(not_conceptual_translation)_617	392	0	0.023	0	0.162	0.631	0.116	36033.445	+	+
author_given_translation_(not_conceptual_translation)_617	173	0.002	0.002	0.012	0.325	0.305	0.116	20874.228	-	-
author_given_translation_(not_conceptual_translation)_617	86	0	0.007	0.267	0.325	0.305	0.116	27447.782	+	-
author_given_translation_(not_conceptual_translation)_617	31	0.099	0.211	0.341	0.325	0.631	0.535	68953.190	+	+
author_given_translation_(not_conceptual_translation)_617	550	0.009	0.200	0.267	0.162	0.305	0.535	46367.784	+	+
rpl5_567	482	0	0.007	0	0.290	0.305	0.116	20457.680	-	-
rpl5_567	63	0.014	0.054	0.057	0.290	0.631	0.349	45651.528	+	+
rpl5_567	330	0	0.002	0.150	0.325	0.305	0.349	28898.438	-	-
rpl5_567	125	0.007	0.012	0.341	0.325	0.305	0.116	29783.303	-	-
rpl5_567	193	0	0	0.002	0.290	0.305	0.535	28423.375	-	-
rpl5_567	54	0	0	0	0.290	0.305	0.349	24660.239	-	-
Ribosomal_proteins_1059	206	0	0.007	0.267	0.290	0.305	0.116	27098.237	-	-
Ribosomal_proteins_1059	207	0	0	0.030	0.223	0.305	0.349	24749.676	-	-
Ribosomal_proteins_1059	289	0.035	0.200	0.267	0.325	0.305	0.535	48734.292	+	+
Ribosomal_proteins_1059	936	0.040	0.054	0.057	0.290	0.631	0.349	46390.154	+	+
Ribosomal_proteins_1059	48	0.061	0.061	0.150	0.325	0.631	0.349	50118.609	+	+
Ribosomal_proteins_1059	402	0	0	0	0.325	0.305	0.349	25009.784	-	-
Ribosomal_proteins_1059	1022	0	0.007	0.267	0.162	0.305	0.116	25819.901	-	-
Ribosomal_proteins_1059	481	0.117	0.211	0.341	0.290	0.631	0.535	69140.828	+	+
Ribosomal_proteins_1059	1026	0.061	0.061	0.150	0.325	0.631	0.349	50118.609	+	+
Ribosomal_proteins_1059	867	0	0	0	0.325	0.305	0.349	25009.784	-	-
Ribosomal_proteins_1059	1018	0	0.028	0.073	0.223	0.305	0.535	31254.469	-	-
Ribosomal_proteins_1059	925	0.099	0.211	0.341	0.325	0.631	0.535	68953.190	+	+
Ribosomal_proteins_1059	905	0	0.021	0.030	0.325	0.631	0.116	38274.323	+	+
Ribosomal_proteins_1059	334	0.035	0.200	0.267	0.325	0.305	0.535	48734.292	+	+
Ribosomal_proteins_1059	1013	0	0.007	0.267	0.290	0.305	0.116	27098.237	-	-
Ribosomal_proteins_1059	636	0.002	0.028	0.073	0.223	0.305	0.349	27618.171	-	-
Ribosomal_proteins_1059	1012	0.068	0.200	0.267	0.290	0.305	0.535	49324.817	+	+
Ribosomal_proteins_1059	961	0.075	0.115	0.341	0.223	0.631	0.535	61294.746	+	+
Ribosomal_proteins_1059	277	0.099	0.211	0.341	0.325	0.631	0.535	68953.190	+	+
Ribosomal_proteins_1059	881	0	0.007	0	0.290	0.305	0.116	20457.680	-	-
Ribosomal_proteins_1059	163	0.117	0.211	0.341	0.290	0.631	0.535	69140.828	+	+
Ribosomal_proteins_1059	970	0.054	0.200	0.267	0.223	0.305	0.535	48252.801	-	+
Ribosomal_proteins_1059	1053	0	0	0.030	0.223	0.305	0.349	24749.676	-	-
Ribosomal_proteins_1059	37	0.068	0.200	0.267	0.290	0.305	0.535	49324.817	+	+
Ribosomal_proteins_1059	539	0	0.007	0	0.325	0.305	0.116	20807.225	-	-
Ribosomal_proteins_1059	1021	0.054	0.200	0.267	0.223	0.305	0.535	48252.801	+	+
Ribosomal_proteins_1059	550	0	0	0.150	0.162	0.305	0.535	30828.434	-	-
Ribosomal_proteins_1059	866	0	0.012	0.341	0.325	0.305	0.116	29581.859	+	-
Ribosomal_proteins_1059	150	0	0	0.341	0.325	0.305	0.349	33493.282	-	-
nad9_573	365	0.007	0.012	0.341	0.223	0.305	0.116	28764.629	-	-
nad9_573	398	0	0.012	0.341	0.290	0.305	0.116	29232.314	-	-
nad9_573	152	0	0.007	0	0.290	0.305	0.116	20457.680	-	-
nad9_573	189	0.040	0.054	0.057	0.290	0.631	0.349	46390.154	+	+
nad9_573	289	0	0	0.150	0.290	0.305	0.535	32106.770	-	-
nad9_573	91	0.075	0.115	0.341	0.223	0.631	0.535	61294.746	+	+
nad9_573	327	0.061	0.061	0.150	0.325	0.305	0.349	34283.485	+	+
nad9_573	397	0.117	0.211	0.341	0.290	0.631	0.535	69140.828	+	+
nad9_573	166	0.099	0.211	0.341	0.325	0.631	0.535	68953.190	+	+
nad9_573	487	0	0	0.150	0.223	0.305	0.535	31437.642	-	-
nad9_573	355	0.075	0.115	0.341	0.223	0.631	0.535	61294.746	+	+
nad9_573	222	0.040	0.054	0.057	0.290	0.305	0.349	30555.030	+	-
nad9_573	297	0.012	0.063	0.267	0.162	0.631	0.349	50123.661	+	+
nad9_573	310	0.068	0.200	0.267	0.290	0.305	0.535	49324.817	+	+
nad9_573	517	0	0	0.002	0.290	0.305	0.535	28423.375	-	-
nad9_573	442	0.054	0.200	0.267	0.223	0.305	0.535	48252.801	-	+
nad9_573	15	0	0	0.030	0.223	0.305	0.349	24749.676	-	-
nad9_573	112	0.068	0.200	0.267	0.290	0.305	0.535	49324.817	+	+
nad9_573	367	0.033	0.115	0.341	0.162	0.631	0.535	59476.877	+	+
Containing_a_small_nuclear_sequence_486	376	0	0	0.150	0.223	0.305	0.535	31437.642	-	-
Containing_a_small_nuclear_sequence_486	239	0	0.007	0.267	0.325	0.305	0.116	27447.782	-	-
Containing_a_small_nuclear_sequence_486	253	0	0.028	0.073	0.223	0.305	0.535	31254.469	-	-
A_part_of_copia-like_retrotransposon_1473	1139	0	0.012	0.341	0.290	0.305	0.116	29232.314	-	-
A_part_of_copia-like_retrotransposon_1473	245	0	0.002	0.012	0.325	0.305	0.116	20807.080	-	-
A_part_of_copia-like_retrotransposon_1473	122	0	0.007	0	0.290	0.305	0.116	20457.680	-	-
A_part_of_copia-like_retrotransposon_1473	489	0	0.023	0	0.223	0.305	0.349	25446.791	-	-
A_part_of_copia-like_retrotransposon_1473	868	0.035	0.200	0.267	0.325	0.305	0.535	48734.292	-	+
A_part_of_copia-like_retrotransposon_1473	1247	0	0.002	0.012	0.223	0.305	0.116	19788.406	-	-
A_part_of_copia-like_retrotransposon_1473	1295	0	0.007	0.267	0.325	0.305	0.116	27447.782	-	-
A_part_of_copia-like_retrotransposon_1473	826	0	0	0.150	0.290	0.305	0.535	32106.770	-	-
A_part_of_copia-like_retrotransposon_1473	767	0	0.007	0	0.325	0.305	0.116	20807.225	-	-
A_part_of_copia-like_retrotransposon_1473	946	0	0	0.150	0.162	0.305	0.535	30828.434	-	-
A_part_of_copia-like_retrotransposon_1473	1360	0	0	0.002	0.290	0.305	0.535	28423.375	-	-
A_part_of_copia-like_retrotransposon_1473	847	0	0	0.002	0.325	0.305	0.535	28772.920	-	-
A_part_of_copia-like_retrotransposon_1473	1034	0.002	0.002	0.012	0.325	0.305	0.116	20874.228	-	-
A_part_of_copia-like_retrotransposon_1473	61	0	0	0.002	0.325	0.305	0.535	28772.920	-	-
A_part_of_copia-like_retrotransposon_1473	961	0	0.028	0.073	0.162	0.305	0.535	30645.262	-	-
A_part_of_copia-like_retrotransposon_1473	229	0	0.028	0.073	0.290	0.305	0.535	31923.598	-	-
A_part_of_copia-like_retrotransposon_1473	634	0	0	0.057	0.162	0.305	0.535	28490.560	-	-
A_part_of_copia-like_retrotransposon_1473	54	0	0	0.012	0.162	0.305	0.349	23672.894	-	-
Containing_pseudo_trnC_498	42	0.002	0.002	0.002	0.290	0.305	0.349	24932.645	-	-
Containing_pseudo_trnC_498	89	0	0.007	0.267	0.162	0.305	0.116	25819.901	-	-
Containing_pseudo_trnC_498	232	0.002	0.028	0.073	0.325	0.305	0.535	32340.291	-	-
Containing_pseudo_trnC_498	68	0	0.007	0	0.223	0.305	0.116	19788.551	-	-
Containing_pseudo_trnC_498	301	0	0	0.057	0.162	0.305	0.535	28490.560	-	-
Containing_pseudo_trnC_498	430	0	0	0.002	0.290	0.305	0.535	28423.375	-	-
A_part_of_reverse_transcriptase_777	533	0	0.007	0.267	0.325	0.305	0.116	27447.782	-	-
A_part_of_reverse_transcriptase_777	272	0	0.007	0	0.325	0.305	0.116	20807.225	-	-
A_part_of_reverse_transcriptase_777	287	0	0.007	0	0.223	0.305	0.116	19788.551	-	-
A_part_of_reverse_transcriptase_777	146	0	0.007	0.267	0.290	0.305	0.116	27098.237	-	-
A_part_of_reverse_transcriptase_777	381	0.023	0.075	0.150	0.325	0.305	0.349	34082.527	-	-
A_part_of_reverse_transcriptase_777	531	0.012	0.063	0.267	0.162	0.305	0.349	34288.537	-	+
A_part_of_reverse_transcriptase_777	179	0	0.002	0.012	0.223	0.305	0.116	19788.406	-	-
A_part_of_reverse_transcriptase_777	320	0	0.007	0.267	0.290	0.305	0.116	27098.237	-	-
A_part_of_reverse_transcriptase_777	54	0	0	0	0.223	0.305	0.349	23991.110	-	-
orf152a_459	138	0.002	0.028	0.073	0.223	0.305	0.349	27618.171	-	-
orf152a_459	114	0.002	0.005	0.002	0.290	0.305	0.349	25078.213	-	-
orf152a_459	263	0.007	0.012	0.341	0.162	0.305	0.116	28155.422	-	-
orf152a_459	441	0	0	0	0.290	0.305	0.349	24660.239	-	-
orf152a_459	331	0.009	0.200	0.267	0.162	0.305	0.535	46367.784	-	+
orf152a_459	15	0	0	0	0.162	0.305	0.349	23381.903	-	-
orf152a_459	22	0.009	0.200	0.267	0.162	0.305	0.535	46367.784	-	+
orf152a_459	110	0	0.012	0.341	0.290	0.305	0.116	29232.314	-	-
Containing_small_nuclear_sequences_459	369	0	0	0	0.162	0.305	0.349	23381.903	-	-
Containing_small_nuclear_sequences_459	342	0	0	0	0.162	0.305	0.349	23381.903	-	-
Containing_small_nuclear_sequences_459	361	0	0	0.150	0.290	0.305	0.535	32106.770	-	-
Containing_small_nuclear_sequences_459	48	0.014	0.054	0.057	0.290	0.305	0.349	29816.404	-	-
Containing_small_nuclear_sequences_459	331	0	0	0.057	0.223	0.305	0.535	29099.768	-	-
Containing_small_nuclear_sequences_459	319	0	0.028	0.073	0.290	0.305	0.535	31923.598	-	-
Containing_small_nuclear_sequences_459	302	0	0.002	0.012	0.223	0.305	0.116	19788.406	-	-
Containing_small_nuclear_sequences_459	178	0	0	0.002	0.290	0.305	0.535	28423.375	-	-
Containing_small_nuclear_sequences_459	378	0	0	0	0.325	0.305	0.349	25009.784	-	-
nad3_468	189	0.012	0.063	0.267	0.162	0.631	0.349	50123.661	+	+
nad3_468	385	0.075	0.115	0.341	0.223	0.631	0.535	61294.746	+	+
nad3_468	295	0.035	0.200	0.267	0.325	0.305	0.535	48734.292	+	+
nad3_468	154	0.035	0.200	0.267	0.325	0.305	0.535	48734.292	+	+
nad3_468	318	0.033	0.063	0.267	0.162	0.305	0.349	34892.868	+	+
nad3_468	300	0.033	0.063	0.267	0.162	0.631	0.349	50727.992	+	+
nad3_468	190	0.068	0.200	0.267	0.290	0.305	0.535	49324.817	+	+
nad3_468	361	0.054	0.200	0.267	0.223	0.305	0.535	48252.801	+	+
nad3_468	454	0.099	0.211	0.341	0.325	0.631	0.535	68953.190	+	+
nad3_468	254	0	0.007	0.267	0.223	0.305	0.116	26429.108	-	-
nad3_468	172	0.068	0.200	0.267	0.290	0.305	0.535	49324.817	+	+
nad3_468	319	0.054	0.200	0.267	0.223	0.305	0.535	48252.801	+	+
nad3_468	201	0	0	0	0.290	0.305	0.349	24660.239	-	-
nad3_468	256	0.033	0.115	0.341	0.162	0.631	0.535	59476.877	+	+
nad3_468	357	0.033	0.063	0.267	0.162	0.040	0.349	22020.758	+	-
nad3_468	459	0.061	0.061	0.150	0.325	0.631	0.349	50118.609	+	+
nad3_468	171	0.012	0.063	0.267	0.162	0.631	0.349	50123.661	+	+
Pseudo_ribosomal_protein_S11_Ribosomal_proteins_498	458	0	0.007	0.267	0.162	0.305	0.116	25819.901	-	-
Pseudo_ribosomal_protein_S11_Ribosomal_proteins_498	81	0.002	0.005	0.002	0.290	0.040	0.349	12206.103	+	-
Pseudo_ribosomal_protein_S11_Ribosomal_proteins_498	353	0	0.023	0	0.162	0.631	0.116	36033.445	+	+
Pseudo_ribosomal_protein_S11_Ribosomal_proteins_498	439	0	0	0.057	0.162	0.305	0.535	28490.560	-	-
Pseudo_ribosomal_protein_S11_Ribosomal_proteins_498	77	0	0.023	0	0.325	0.631	0.116	37661.326	+	+
Pseudo_ribosomal_protein_S11_Ribosomal_proteins_498	173	0	0.007	0	0.325	0.305	0.116	20807.225	-	-
Pseudo_ribosomal_protein_S11_Ribosomal_proteins_498	487	0.035	0.200	0.267	0.325	0.305	0.535	48734.292	-	+
Pseudo_ribosomal_protein_S11_Ribosomal_proteins_498	5	0	0.007	0.267	0.162	0.305	0.116	25819.901	+	-
Pseudo_ribosomal_protein_S11_Ribosomal_proteins_498	247	0	0	0.150	0.223	0.305	0.535	31437.642	-	-
atp6_1014	1002	0.002	0.005	0.002	0.290	0.631	0.349	40913.337	+	+
atp6_1014	546	0.059	0.075	0.150	0.325	0.631	0.349	50924.869	+	+
atp6_1014	955	0.075	0.115	0.341	0.223	0.631	0.535	61294.746	+	+
atp6_1014	520	0.099	0.211	0.341	0.325	0.631	0.535	68953.190	+	+
atp6_1014	769	0.117	0.211	0.341	0.290	0.631	0.535	69140.828	+	+
atp6_1014	948	0.040	0.054	0.057	0.290	0.631	0.349	46390.154	+	+
atp6_1014	964	0.117	0.211	0.341	0.290	0.631	0.535	69140.828	+	+
atp6_1014	513	0.023	0.075	0.150	0.325	0.631	0.349	49917.651	+	+
atp6_1014	811	0.117	0.211	0.341	0.290	0.631	0.535	69140.828	+	+
atp6_1014	747	0.040	0.054	0.057	0.290	0.631	0.349	46390.154	+	+
atp6_1014	553	0.009	0.200	0.267	0.162	0.305	0.535	46367.784	+	+
atp6_1014	466	0.002	0.028	0.073	0.325	0.305	0.535	32340.291	-	-
atp6_1014	547	0	0	0.150	0.223	0.305	0.535	31437.642	-	-
atp6_1014	259	0.009	0.200	0.267	0.162	0.305	0.535	46367.784	-	+
atp6_1014	442	0	0.028	0.073	0.223	0.305	0.535	31254.469	-	-
atp6_1014	12	0.014	0.054	0.057	0.290	0.631	0.349	45651.528	+	+
atp6_1014	168	0	0	0	0.325	0.305	0.349	25009.784	-	-
atp6_1014	367	0.068	0.200	0.267	0.290	0.305	0.535	49324.817	+	+
atp6_1014	431	0	0.012	0.341	0.223	0.305	0.116	28563.185	-	-
atp6_1014	432	0.002	0.028	0.073	0.223	0.305	0.349	27618.171	-	-
atp6_1014	1000	0	0	0.057	0.223	0.305	0.535	29099.768	-	-
atp6_1014	409	0.117	0.211	0.341	0.290	0.631	0.535	69140.828	+	+
atp6_1014	340	0.075	0.115	0.341	0.223	0.631	0.535	61294.746	+	+
atp6_1014	478	0	0	0.002	0.290	0.305	0.535	28423.375	-	-
orf284_855	403	0.002	0.028	0.073	0.325	0.305	0.535	32340.291	-	-
orf284_855	685	0	0	0.057	0.162	0.305	0.535	28490.560	-	-
orf284_855	394	0	0	0.002	0.325	0.305	0.535	28772.920	-	-
orf284_855	531	0	0	0.007	0.223	0.305	0.349	24167.694	-	-
orf284_855	279	0.002	0.023	0	0.223	0.305	0.349	25513.939	-	-
orf284_855	751	0	0.028	0.073	0.290	0.305	0.535	31923.598	-	-
orf284_855	176	0	0.007	0.267	0.223	0.305	0.116	26429.108	-	-
orf284_855	419	0	0.007	0.267	0.162	0.305	0.116	25819.901	-	-
orf284_855	496	0	0	0.002	0.290	0.305	0.535	28423.375	-	-
orf284_855	807	0	0	0	0.162	0.305	0.349	23381.903	-	-
orf284_855	473	0	0.012	0.341	0.290	0.305	0.116	29232.314	-	-
rps3_1616	371	0	0.002	0.012	0.325	0.305	0.116	20807.080	-	-
rps3_1616	1169	0	0.007	0	0.325	0.305	0.116	20807.225	-	-
rps3_1616	1511	0.002	0.028	0.073	0.223	0.631	0.116	38814.032	+	+
rps3_1616	612	0	0.012	0.341	0.162	0.305	0.349	32593.241	-	-
rps3_1616	63	0.061	0.061	0.150	0.325	0.631	0.349	50118.609	+	+
rps3_1616	954	0.002	0.005	0.002	0.290	0.305	0.349	25078.213	+	-
rps3_1616	91	0.117	0.211	0.341	0.290	0.631	0.535	69140.828	+	+
rps3_1616	68	0	0.023	0	0.290	0.631	0.116	37311.781	+	+
rps3_1616	1296	0	0	0	0.290	0.305	0.349	24660.239	-	-
rps3_1616	917	0.007	0.012	0.341	0.162	0.305	0.116	28155.422	-	-
rps3_1616	520	0.054	0.200	0.267	0.223	0.305	0.535	48252.801	-	+
rps3_1616	354	0	0	0	0.290	0.305	0.349	24660.239	-	-
rps3_1616	893	0	0.012	0.341	0.162	0.305	0.116	27953.978	-	-
rps3_1616	1556	0	0	0.002	0.325	0.024	0.116	6780.917	+	-
rps3_1616	541	0.035	0.200	0.267	0.325	0.305	0.535	48734.292	-	+
rps3_1616	228	0	0	0.007	0.223	0.305	0.349	24167.694	-	-
rps3_1616	57	0.012	0.063	0.267	0.162	0.631	0.349	50123.661	+	+
rps3_1616	783	0	0	0.012	0.162	0.305	0.349	23672.894	-	-
rps3_1616	501	0.014	0.054	0.057	0.290	0.631	0.349	45651.528	+	+
rps3_1616	1000	0.009	0.200	0.267	0.162	0.305	0.535	46367.784	-	+
rps3_1616	642	0.061	0.061	0.150	0.325	0.631	0.349	50118.609	+	+
rps3_1616	1542	0.002	0.005	0.002	0.290	0.631	0.349	40913.337	+	+
rps3_1616	405	0	0	0	0.325	0.305	0.349	25009.784	-	-
rps3_1616	504	0	0.023	0	0.223	0.305	0.349	25446.791	-	-
rps3_1616	557	0	0.007	0	0.223	0.305	0.116	19788.551	-	-
rps3_1616	478	0	0	0.150	0.290	0.305	0.535	32106.770	-	-
rpl16_558	554	0	0.012	0.341	0.223	0.305	0.116	28563.185	-	-
rpl16_558	71	0	0.007	0	0.325	0.305	0.116	20807.225	-	-
rpl16_558	443	0	0.012	0.341	0.290	0.305	0.116	29232.314	+	-
rpl16_558	523	0.068	0.200	0.267	0.290	0.305	0.535	49324.817	+	+
rpl16_558	227	0	0.007	0	0.290	0.305	0.116	20457.680	+	-
rpl16_558	78	0.002	0.005	0.002	0.290	0.631	0.349	40913.337	+	+
rpl16_558	143	0	0.007	0	0.290	0.305	0.116	20457.680	-	-
rpl16_558	537	0	0	0	0.290	0.305	0.349	24660.239	-	-
rpl16_558	457	0.068	0.200	0.267	0.290	0.305	0.535	49324.817	+	+
rpl16_558	354	0.009	0.042	0.073	0.223	0.631	0.349	44528.147	+	+
rpl16_558	301	0	0	0.057	0.223	0.305	0.535	29099.768	-	-
rpl16_558	436	0	0	0.150	0.223	0.305	0.535	31437.642	-	-
rpl16_558	286	0.005	0.016	0	0.290	0.040	0.535	16644.847	+	-
rpl16_558	226	0.002	0.016	0	0.162	0.040	0.535	15299.363	+	-
rpl16_558	47	0.002	0.028	0.073	0.223	0.631	0.116	38814.032	+	+
rpl16_558	92	0	0	0.002	0.325	0.024	0.116	6780.917	+	-
rpl16_558	98	0.007	0.012	0.341	0.162	0.305	0.116	28155.422	-	-
rpl16_558	529	0.099	0.211	0.341	0.325	0.631	0.535	68953.190	+	+
rpl16_558	224	0	0.002	0	0.290	0.024	0.116	6517.250	+	-
orfX_810	371	0.007	0.012	0.341	0.162	0.305	0.116	28155.422	-	-
orfX_810	693	0.033	0.063	0.267	0.162	0.305	0.349	34892.868	+	+
orfX_810	63	0.014	0.028	0.073	0.223	0.631	0.349	43789.034	+	+
orfX_810	90	0.061	0.061	0.150	0.325	0.631	0.349	50118.609	+	+
orfX_810	204	0.059	0.075	0.150	0.325	0.631	0.349	50924.869	+	+
orfX_810	370	0.075	0.115	0.341	0.223	0.631	0.535	61294.746	+	+
orfX_810	645	0	0	0	0.162	0.305	0.349	23381.903	-	-
orfX_810	288	0.040	0.054	0.057	0.290	0.631	0.349	46390.154	+	+
orfX_810	331	0	0	0.002	0.290	0.305	0.535	28423.375	-	-
orfX_810	402	0.007	0.063	0.267	0.162	0.631	0.349	49989.366	+	+
orfX_810	433	0.068	0.200	0.267	0.290	0.305	0.535	49324.817	+	+
orfX_810	580	0.068	0.200	0.267	0.290	0.305	0.535	49324.817	+	+
orfX_810	228	0.012	0.063	0.267	0.162	0.305	0.349	34288.537	+	+
orfX_810	463	0.099	0.211	0.341	0.325	0.631	0.535	68953.190	+	+
orfX_810	458	0	0.007	0	0.290	0.305	0.116	20457.680	-	-
orfX_810	250	0.117	0.211	0.341	0.290	0.631	0.535	69140.828	+	+
orfX_810	400	0.054	0.200	0.267	0.223	0.305	0.535	48252.801	+	+
orfX_810	531	0.012	0.063	0.267	0.162	0.631	0.349	50123.661	+	+
orfX_810	545	0.007	0.012	0.341	0.162	0.305	0.116	28155.422	-	-
orfX_810	699	0.028	0.042	0.073	0.223	0.305	0.349	29230.206	+	-
orfX_810	148	0.117	0.211	0.341	0.290	0.631	0.535	69140.828	+	+
orfX_810	307	0.099	0.211	0.341	0.325	0.631	0.535	68953.190	+	+
orfX_810	467	0.002	0.028	0.073	0.290	0.631	0.116	39483.161	+	+
orfX_810	354	0.009	0.042	0.073	0.223	0.305	0.349	28693.023	+	-
orfX_810	154	0.075	0.115	0.341	0.223	0.631	0.535	61294.746	+	+
orfX_810	214	0.117	0.211	0.341	0.290	0.631	0.535	69140.828	+	+
orfX_810	157	0.068	0.200	0.267	0.290	0.305	0.535	49324.817	+	+
orfX_810	126	0.059	0.075	0.150	0.325	0.024	0.349	21440.451	+	-
orfX_810	636	0.012	0.063	0.267	0.162	0.631	0.349	50123.661	+	+
orfX_810	85	0.033	0.115	0.341	0.162	0.631	0.535	59476.877	+	+
orfX_810	547	0	0	0.002	0.325	0.305	0.535	28772.920	-	-
orfX_810	226	0.009	0.200	0.267	0.162	0.305	0.535	46367.784	+	+
orfX_810	52	0.035	0.200	0.267	0.325	0.305	0.535	48734.292	+	+
orfX_810	357	0.040	0.054	0.057	0.290	0.305	0.349	30555.030	+	-
orfX_810	101	0	0.021	0.030	0.325	0.631	0.116	38274.323	+	+
orfX_810	792	0	0	0	0.290	0.305	0.349	24660.239	-	-
orfX_810	372	0.023	0.075	0.150	0.325	0.631	0.349	49917.651	+	+
orfX_810	405	0.061	0.061	0.150	0.325	0.305	0.349	34283.485	+	+
orfX_810	686	0	0.021	0.030	0.325	0.631	0.116	38274.323	+	+
orfX_810	574	0.068	0.200	0.267	0.290	0.305	0.535	49324.817	+	+
Protein_sequence_is_in_conflict_with_the_conceptual_translation;_Complex_V_225	35	0.002	0.002	0.012	0.325	0.305	0.116	20874.228	-	-
Protein_sequence_is_in_conflict_with_the_conceptual_translation;_Complex_V_225	190	0.068	0.200	0.267	0.290	0.305	0.535	49324.817	+	+
Protein_sequence_is_in_conflict_with_the_conceptual_translation;_Complex_V_225	204	0.005	0.028	0.073	0.223	0.631	0.349	43520.443	+	+
Protein_sequence_is_in_conflict_with_the_conceptual_translation;_Complex_V_225	188	0	0.002	0.012	0.162	0.305	0.116	19179.199	-	-
Protein_sequence_is_in_conflict_with_the_conceptual_translation;_Complex_V_225	91	0.099	0.211	0.341	0.325	0.631	0.535	68953.190	+	+
Protein_sequence_is_in_conflict_with_the_conceptual_translation;_Complex_V_225	80	0	0.007	0.007	0.162	0.631	0.116	35191.052	+	+
Protein_sequence_is_in_conflict_with_the_conceptual_translation;_Complex_V_225	78	0	0	0.007	0.223	0.305	0.349	24167.694	-	-
Protein_sequence_is_in_conflict_with_the_conceptual_translation;_Complex_V_225	211	0.117	0.211	0.341	0.290	0.631	0.535	69140.828	+	+
Protein_sequence_is_in_conflict_with_the_conceptual_translation;_Complex_V_225	81	0.009	0.042	0.073	0.223	0.305	0.349	28693.023	+	-
Protein_sequence_is_in_conflict_with_the_conceptual_translation;_Complex_V_225	19	0.117	0.211	0.341	0.290	0.631	0.535	69140.828	+	+
Protein_sequence_is_in_conflict_with_the_conceptual_translation;_Complex_V_225	222	0.002	0.002	0.150	0.325	0.305	0.349	28965.585	+	-
cox2_783	772	0	0	0.002	0.290	0.305	0.535	28423.375	-	-
cox2_783	384	0.061	0.061	0.150	0.325	0.631	0.349	50118.609	+	+
cox2_783	32	0.002	0.028	0.073	0.290	0.631	0.116	39483.161	+	+
cox2_783	549	0.007	0.063	0.267	0.162	0.040	0.349	21282.132	+	-
cox2_783	385	0	0	0.150	0.325	0.305	0.535	32456.316	-	-
cox2_783	703	0.005	0.005	0	0.325	0.040	0.535	16266.552	+	-
cox2_783	143	0.002	0.028	0.073	0.290	0.631	0.116	39483.161	+	+
cox2_783	586	0.117	0.211	0.341	0.290	0.631	0.535	69140.828	+	+
cox2_783	166	0.117	0.211	0.341	0.290	0.631	0.535	69140.828	+	+
cox2_783	481	0.117	0.211	0.341	0.290	0.631	0.535	69140.828	+	+
cox2_783	637	0.099	0.211	0.341	0.325	0.631	0.535	68953.190	+	+
cox2_783	264	0	0	0.030	0.223	0.305	0.349	24749.676	-	-
cox2_783	13	0.117	0.211	0.341	0.290	0.631	0.535	69140.828	+	+
cox2_783	29	0	0.023	0	0.162	0.631	0.116	36033.445	+	+
cox2_783	466	0.068	0.200	0.267	0.290	0.305	0.535	49324.817	+	+
cox2_783	562	0.054	0.200	0.267	0.223	0.305	0.535	48252.801	+	+
cox2_783	168	0.061	0.061	0.150	0.325	0.040	0.349	21411.375	+	-
cox2_783	465	0.012	0.063	0.267	0.162	0.631	0.349	50123.661	+	+
cox2_783	313	0.002	0.028	0.073	0.325	0.305	0.535	32340.291	-	-
cox2_783	581	0	0.007	0.267	0.223	0.305	0.116	26429.108	-	-
cox2_783	258	0.061	0.061	0.150	0.325	0.631	0.349	50118.609	+	+
cox2_783	448	0.005	0.005	0	0.325	0.040	0.535	16266.552	+	-
cox2_783	103	0	0	0.002	0.290	0.305	0.535	28423.375	-	-
cox2_783	619	0.117	0.211	0.341	0.290	0.631	0.535	69140.828	+	+
cox2_783	529	0	0	0.057	0.223	0.305	0.535	29099.768	-	-
cox2_783	611	0	0.007	0.267	0.325	0.305	0.116	27447.782	-	-
cox2_783	10	0	0	0.150	0.223	0.305	0.535	31437.642	-	-
cox2_783	76	0.075	0.115	0.341	0.223	0.631	0.535	61294.746	+	+
cox2_783	31	0	0.028	0.073	0.162	0.305	0.535	30645.262	-	-
nad6_618	605	0	0.021	0.030	0.223	0.631	0.116	37255.649	+	+
nad6_618	441	0.002	0.002	0.002	0.290	0.305	0.349	24932.645	-	-
nad6_618	475	0.117	0.211	0.341	0.290	0.631	0.535	69140.828	+	+
nad6_618	158	0	0.012	0.341	0.162	0.305	0.116	27953.978	+	-
nad6_618	445	0.033	0.115	0.341	0.162	0.631	0.535	59476.877	+	+
nad6_618	87	0.007	0.063	0.267	0.162	0.631	0.349	49989.366	+	+
nad6_618	88	0.009	0.200	0.267	0.162	0.305	0.535	46367.784	+	+
nad6_618	416	0	0.007	0	0.223	0.305	0.116	19788.551	-	-
nad6_618	566	0	0.002	0.002	0.223	0.040	0.116	6684.995	+	-
nad6_618	532	0	0	0.002	0.290	0.305	0.535	28423.375	-	-
nad6_618	157	0.033	0.115	0.341	0.162	0.631	0.535	59476.877	+	+
nad6_618	105	0	0	0.002	0.290	0.305	0.349	24719.929	-	-
nad6_618	473	0	0.021	0.030	0.223	0.631	0.116	37255.649	+	+
nad6_618	25	0.054	0.200	0.267	0.223	0.305	0.535	48252.801	+	+
nad6_618	190	0.117	0.211	0.341	0.290	0.631	0.535	69140.828	+	+
nad6_618	561	0.005	0.028	0.073	0.223	0.305	0.349	27685.319	+	-
nad6_618	160	0.068	0.200	0.267	0.290	0.305	0.535	49324.817	+	+
nad6_618	168	0.040	0.054	0.057	0.290	0.631	0.349	46390.154	+	+
nad6_618	348	0	0.002	0.150	0.325	0.305	0.349	28898.438	-	-
nad6_618	568	0.075	0.115	0.341	0.223	0.631	0.535	61294.746	+	+
nad6_618	145	0.033	0.115	0.341	0.162	0.631	0.535	59476.877	+	+
nad6_618	24	0.033	0.063	0.267	0.162	0.305	0.349	34892.868	+	+
nad6_618	611	0	0.021	0.030	0.223	0.631	0.116	37255.649	+	+
rps2_1452	1074	0.002	0.002	0.002	0.290	0.305	0.349	24932.645	-	-
rps2_1452	673	0.002	0.014	0.012	0.290	0.024	0.535	15945.938	+	-
rps2_1452	1359	0	0	0.030	0.223	0.305	0.349	24749.676	-	-
rps2_1452	801	0.059	0.075	0.150	0.325	0.040	0.349	22217.635	+	-
rps2_1452	1287	0.005	0.028	0.073	0.223	0.305	0.349	27685.319	-	-
rps2_1452	1160	0	0.007	0	0.325	0.305	0.116	20807.225	-	-
rps2_1452	912	0	0	0.002	0.325	0.305	0.349	25069.474	-	-
rps2_1452	1345	0	0.028	0.073	0.162	0.305	0.535	30645.262	-	-
rps2_1452	927	0	0.002	0.150	0.325	0.305	0.349	28898.438	-	-
rps2_1452	403	0.009	0.200	0.267	0.162	0.305	0.535	46367.784	+	+
rps2_1452	997	0	0.028	0.073	0.223	0.305	0.535	31254.469	-	-
rps2_1452	775	0.099	0.211	0.341	0.325	0.631	0.535	68953.190	+	+
rps2_1452	589	0	0	0.002	0.290	0.305	0.535	28423.375	-	-
rps2_1452	424	0.033	0.115	0.341	0.162	0.631	0.535	59476.877	+	+
rps2_1452	192	0	0	0	0.162	0.305	0.349	23381.903	-	-
rps2_1452	279	0	0	0	0.325	0.305	0.349	25009.784	-	-
rps2_1452	202	0.099	0.211	0.341	0.325	0.631	0.535	68953.190	+	+
rps2_1452	744	0.033	0.063	0.267	0.162	0.631	0.349	50727.992	+	+
rps2_1452	231	0.028	0.042	0.073	0.223	0.305	0.349	29230.206	-	-
rps2_1452	1157	0.007	0.012	0.341	0.290	0.305	0.116	29433.758	-	-
rps2_1452	296	0.002	0.002	0.012	0.162	0.305	0.116	19246.347	-	-
rps2_1452	89	0	0.007	0.267	0.162	0.305	0.116	25819.901	-	-
rps2_1452	10	0.002	0.016	0	0.162	0.040	0.535	15299.363	+	-
rps2_1452	478	0.005	0.014	0.012	0.325	0.024	0.535	16362.631	+	-
rps2_1452	768	0.059	0.075	0.150	0.325	0.631	0.349	50924.869	+	+
Containing_a_part_of_retrotransposon_531	77	0	0.007	0	0.290	0.305	0.116	20457.680	-	-
Containing_a_part_of_retrotransposon_531	204	0.002	0.023	0	0.223	0.305	0.349	25513.939	-	-
Containing_a_part_of_retrotransposon_531	337	0	0	0.057	0.223	0.305	0.535	29099.768	-	-
Containing_a_part_of_retrotransposon_531	216	0	0	0.341	0.325	0.305	0.349	33493.282	-	-
Containing_a_part_of_retrotransposon_531	66	0	0	0	0.290	0.305	0.349	24660.239	-	-
Containing_a_part_of_retrotransposon_531	493	0.054	0.200	0.267	0.223	0.305	0.535	48252.801	-	+
rps12_378	8	0	0.007	0	0.290	0.305	0.116	20457.680	-	-
rps12_378	124	0.035	0.200	0.267	0.325	0.305	0.535	48734.292	-	+
rps12_378	289	0	0	0.150	0.223	0.305	0.535	31437.642	-	-
rps12_378	68	0.002	0.002	0.012	0.223	0.305	0.116	19855.554	-	-
rps12_378	91	0	0	0.002	0.290	0.305	0.535	28423.375	-	-
rps1_519	339	0	0	0	0.290	0.305	0.349	24660.239	-	-
rps1_519	145	0	0	0.150	0.325	0.305	0.535	32456.316	-	-
rps1_519	72	0	0	0	0.290	0.305	0.349	24660.239	-	-
rps1_519	376	0.117	0.211	0.341	0.290	0.631	0.535	69140.828	+	+
rps1_519	235	0.033	0.115	0.341	0.162	0.631	0.535	59476.877	+	+
rps1_519	504	0.002	0.005	0.002	0.290	0.631	0.349	40913.337	+	+
atp1_1530	1356	0	0	0	0.290	0.305	0.349	24660.239	-	-
atp1_1530	1290	0.007	0.063	0.267	0.162	0.024	0.349	20504.948	+	-
atp1_1530	1086	0	0	0	0.325	0.305	0.349	25009.784	-	-
atp1_1530	435	0	0	0	0.290	0.305	0.349	24660.239	-	-
atp1_1530	924	0.002	0.028	0.073	0.223	0.305	0.349	27618.171	-	-
atp1_1530	844	0	0	0.150	0.290	0.305	0.535	32106.770	-	-
atp1_1530	1496	0.002	0.002	0.012	0.223	0.305	0.116	19855.554	-	-
atp1_1530	378	0	0	0	0.290	0.305	0.349	24660.239	-	-
atp1_1530	29	0.002	0.028	0.073	0.290	0.631	0.116	39483.161	+	+
atp1_1530	667	0	0.028	0.073	0.223	0.305	0.535	31254.469	-	-
atp1_1530	615	0.002	0.002	0.002	0.290	0.305	0.349	24932.645	-	-
atp1_1530	57	0	0	0	0.290	0.305	0.349	24660.239	-	-
atp1_1530	471	0.005	0.028	0.073	0.223	0.305	0.349	27685.319	-	-
atp1_1530	1122	0	0	0.341	0.325	0.305	0.349	33493.282	-	-
atp1_1530	1498	0.075	0.115	0.341	0.223	0.631	0.535	61294.746	+	+
atp1_1530	829	0	0	0.002	0.325	0.305	0.535	28772.920	-	-
atp1_1530	472	0.002	0.028	0.073	0.325	0.305	0.535	32340.291	-	-
atp1_1530	1489	0.054	0.200	0.267	0.223	0.305	0.535	48252.801	+	+
atp1_1530	1177	0.117	0.211	0.341	0.290	0.631	0.535	69140.828	+	+
atp1_1530	393	0	0	0	0.290	0.305	0.349	24660.239	-	-
atp1_1530	405	0.012	0.063	0.267	0.162	0.305	0.349	34288.537	-	+
atp1_1530	719	0	0.012	0.341	0.325	0.305	0.116	29581.859	-	-
orf153_462	401	0	0.007	0.267	0.223	0.305	0.116	26429.108	-	-
orf153_462	190	0.054	0.200	0.267	0.223	0.305	0.535	48252.801	-	+
orf153_462	164	0	0.002	0.012	0.162	0.305	0.116	19179.199	-	-
orf153_462	143	0	0.007	0	0.290	0.305	0.116	20457.680	-	-
Containing_a_part_of_atp6_and_nad1_552	85	0.068	0.200	0.267	0.290	0.305	0.535	49324.817	-	+
Containing_a_part_of_atp6_and_nad1_552	64	0.002	0.028	0.073	0.325	0.305	0.535	32340.291	-	-
translational_start_codon_is_not_determined_2037	1848	0	0	0	0.162	0.305	0.349	23381.903	-	-
translational_start_codon_is_not_determined_2037	620	0	0.012	0.341	0.223	0.305	0.116	28563.185	-	-
translational_start_codon_is_not_determined_2037	703	0	0.028	0.073	0.290	0.305	0.535	31923.598	-	-
translational_start_codon_is_not_determined_2037	991	0	0.028	0.073	0.290	0.305	0.535	31923.598	-	-
translational_start_codon_is_not_determined_2037	1871	0.007	0.012	0.341	0.223	0.305	0.116	28764.629	-	-
translational_start_codon_is_not_determined_2037	315	0	0	0.012	0.162	0.305	0.349	23672.894	-	-
translational_start_codon_is_not_determined_2037	2007	0	0	0	0.325	0.305	0.349	25009.784	-	-
translational_start_codon_is_not_determined_2037	677	0	0.007	0.267	0.223	0.305	0.116	26429.108	-	-
translational_start_codon_is_not_determined_2037	1522	0.002	0.028	0.073	0.325	0.305	0.535	32340.291	-	-
translational_start_codon_is_not_determined_2037	639	0	0	0	0.162	0.305	0.349	23381.903	-	-
translational_start_codon_is_not_determined_2037	1496	0	0.002	0.012	0.325	0.305	0.116	20807.080	-	-
translational_start_codon_is_not_determined_2037	1100	0	0.007	0	0.290	0.305	0.116	20457.680	-	-
translational_start_codon_is_not_determined_2037	1757	0	0.002	0.012	0.290	0.305	0.116	20457.535	-	-
translational_start_codon_is_not_determined_2037	650	0	0.007	0.267	0.290	0.305	0.116	27098.237	-	-
translational_start_codon_is_not_determined_2037	1902	0	0	0	0.290	0.305	0.349	24660.239	-	-
translational_start_codon_is_not_determined_2037	918	0.059	0.075	0.150	0.325	0.305	0.349	35089.745	-	+
translational_start_codon_is_not_determined_2037	1409	0	0.007	0	0.325	0.305	0.116	20807.225	-	-
translational_start_codon_is_not_determined_2037	1478	0	0.007	0.267	0.223	0.305	0.116	26429.108	-	-
translational_start_codon_is_not_determined_2037	317	0	0.002	0.012	0.325	0.305	0.116	20807.080	-	-
translational_start_codon_is_not_determined_2037	1942	0	0.028	0.073	0.223	0.305	0.535	31254.469	-	-
translational_start_codon_is_not_determined_2037	1062	0	0	0	0.325	0.305	0.349	25009.784	-	-
translational_start_codon_is_not_determined_2037	1118	0	0.007	0	0.325	0.305	0.116	20807.225	-	-
translational_start_codon_is_not_determined_2037	1129	0	0.028	0.073	0.162	0.305	0.535	30645.262	-	-
translational_start_codon_is_not_determined_2037	611	0	0.012	0.341	0.162	0.305	0.116	27953.978	-	-
translational_start_codon_is_not_determined_2037	1521	0.005	0.028	0.073	0.223	0.305	0.349	27685.319	-	-
translational_start_codon_is_not_determined_2037	1453	0	0	0.057	0.223	0.305	0.535	29099.768	-	-
translational_start_codon_is_not_determined_2037	1924	0	0	0.002	0.290	0.305	0.535	28423.375	-	-
Protein_sequence_is_in_conflict_with_the_conceptual_translation_303	64	0	0.028	0.073	0.162	0.305	0.535	30645.262	-	-
Protein_sequence_is_in_conflict_with_the_conceptual_translation_303	40	0.075	0.115	0.341	0.223	0.631	0.535	61294.746	+	+
Protein_sequence_is_in_conflict_with_the_conceptual_translation_303	248	0	0.007	0	0.223	0.305	0.116	19788.551	-	-
Protein_sequence_is_in_conflict_with_the_conceptual_translation_303	94	0.117	0.211	0.341	0.290	0.631	0.535	69140.828	+	+
Protein_sequence_is_in_conflict_with_the_conceptual_translation_303	7	0.054	0.200	0.267	0.223	0.305	0.535	48252.801	+	+
Protein_sequence_is_in_conflict_with_the_conceptual_translation_303	109	0.117	0.211	0.341	0.290	0.631	0.535	69140.828	+	+
Protein_sequence_is_in_conflict_with_the_conceptual_translation_303	1	0.005	0.005	0	0.325	0.040	0.535	16266.552	+	-
Protein_sequence_is_in_conflict_with_the_conceptual_translation_303	99	0.012	0.063	0.267	0.162	0.024	0.349	20639.243	+	-
Protein_sequence_is_in_conflict_with_the_conceptual_translation_303	178	0.117	0.211	0.341	0.290	0.631	0.535	69140.828	+	+
Protein_sequence_is_in_conflict_with_the_conceptual_translation_303	196	0.068	0.200	0.267	0.290	0.305	0.535	49324.817	+	+
Protein_sequence_is_in_conflict_with_the_conceptual_translation_303	187	0.117	0.211	0.341	0.290	0.631	0.535	69140.828	+	+
Protein_sequence_is_in_conflict_with_the_conceptual_translation_303	54	0.061	0.061	0.150	0.325	0.631	0.349	50118.609	+	+
ccmC_723	102	0.040	0.054	0.057	0.290	0.631	0.349	46390.154	+	+
ccmC_723	331	0	0	0.150	0.325	0.305	0.535	32456.316	-	-
ccmC_723	435	0.033	0.063	0.267	0.162	0.631	0.349	50727.992	+	+
ccmC_723	520	0.099	0.211	0.341	0.325	0.631	0.535	68953.190	+	+
ccmC_723	445	0.035	0.200	0.267	0.325	0.305	0.535	48734.292	+	+
ccmC_723	457	0.117	0.211	0.341	0.290	0.631	0.535	69140.828	+	+
ccmC_723	567	0.033	0.063	0.267	0.162	0.631	0.349	50727.992	+	+
ccmC_723	125	0	0.007	0.267	0.162	0.305	0.116	25819.901	-	-
ccmC_723	84	0.002	0.028	0.073	0.223	0.305	0.349	27618.171	-	-
ccmC_723	466	0.002	0.014	0.012	0.223	0.024	0.535	15276.809	+	-
ccmC_723	437	0	0.007	0.267	0.325	0.305	0.116	27447.782	-	-
ccmC_723	75	0.061	0.061	0.150	0.325	0.631	0.349	50118.609	+	+
ccmC_723	298	0.075	0.115	0.341	0.223	0.631	0.535	61294.746	+	+
ccmC_723	618	0.059	0.075	0.150	0.325	0.305	0.349	35089.745	+	+
ccmC_723	655	0.068	0.200	0.267	0.290	0.305	0.535	49324.817	+	+
ccmC_723	451	0.054	0.200	0.267	0.223	0.305	0.535	48252.801	-	+
ccmC_723	92	0	0.002	0.012	0.290	0.305	0.116	20457.535	-	-
ccmC_723	664	0.009	0.200	0.267	0.162	0.305	0.535	46367.784	+	+
ccmC_723	450	0.033	0.063	0.267	0.162	0.631	0.349	50727.992	+	+
ccmC_723	623	0	0.021	0.030	0.223	0.631	0.116	37255.649	+	+
ccmC_723	178	0.005	0.014	0.012	0.325	0.024	0.535	16362.631	+	-
ccmC_723	462	0.059	0.075	0.150	0.325	0.305	0.349	35089.745	+	+
ccmC_723	496	0.075	0.115	0.341	0.223	0.631	0.535	61294.746	+	+
ccmC_723	719	0	0.007	0	0.223	0.305	0.116	19788.551	-	-
ccmC_723	613	0.075	0.115	0.341	0.223	0.631	0.535	61294.746	+	+
ccmC_723	612	0.007	0.012	0.341	0.162	0.305	0.349	32794.685	-	-
ccmC_723	234	0.012	0.063	0.267	0.162	0.305	0.349	34288.537	-	+
ccmC_723	330	0.061	0.061	0.150	0.325	0.631	0.349	50118.609	+	+
ccmC_723	607	0.009	0.200	0.267	0.162	0.305	0.535	46367.784	+	+
ccmC_723	262	0	0	0.150	0.162	0.305	0.535	30828.434	-	-
ccmC_723	420	0.059	0.075	0.150	0.325	0.024	0.349	21440.451	+	-
ccmC_723	269	0	0.012	0.341	0.325	0.305	0.116	29581.859	-	-
ccmC_723	672	0.007	0.063	0.267	0.162	0.631	0.349	49989.366	+	+
ccmC_723	399	0.028	0.042	0.073	0.223	0.631	0.349	45065.330	+	+
ccmC_723	235	0.068	0.200	0.267	0.290	0.305	0.535	49324.817	+	+
ccmC_723	547	0.075	0.115	0.341	0.223	0.631	0.535	61294.746	+	+
ccmC_723	183	0.061	0.061	0.150	0.325	0.631	0.349	50118.609	+	+
ccmC_723	114	0.061	0.061	0.150	0.325	0.631	0.349	50118.609	+	+
ccmC_723	160	0.099	0.211	0.341	0.325	0.631	0.535	68953.190	+	+
ccmC_723	417	0.005	0.028	0.073	0.223	0.040	0.349	14813.209	+	-
ccmC_723	226	0.033	0.115	0.341	0.162	0.631	0.535	59476.877	+	+
ccmC_723	649	0.054	0.200	0.267	0.223	0.305	0.535	48252.801	+	+
ccmC_723	472	0.035	0.200	0.267	0.325	0.305	0.535	48734.292	+	+
ccmC_723	498	0.012	0.063	0.267	0.162	0.631	0.349	50123.661	+	+
ccmC_723	357	0.061	0.061	0.150	0.325	0.631	0.349	50118.609	+	+
ccmC_723	574	0.009	0.200	0.267	0.162	0.305	0.535	46367.784	+	+
cob_1194	470	0.002	0.002	0.012	0.290	0.305	0.116	20524.683	-	-
cob_1194	679	0.075	0.115	0.341	0.223	0.631	0.535	61294.746	+	+
cob_1194	324	0.040	0.054	0.057	0.290	0.631	0.349	46390.154	+	+
cob_1194	567	0.040	0.054	0.057	0.290	0.631	0.349	46390.154	+	+
cob_1194	1171	0	0	0.057	0.223	0.305	0.535	29099.768	-	-
cob_1194	1097	0	0.023	0	0.223	0.631	0.116	36642.652	+	+
cob_1194	1080	0.033	0.063	0.267	0.162	0.631	0.349	50727.992	+	+
cob_1194	780	0	0	0.002	0.290	0.305	0.349	24719.929	-	-
cob_1194	907	0.068	0.200	0.267	0.290	0.305	0.535	49324.817	+	+
cob_1194	297	0.014	0.054	0.057	0.290	0.631	0.349	45651.528	+	+
cob_1194	1123	0.035	0.200	0.267	0.325	0.305	0.535	48734.292	+	+
cob_1194	418	0.068	0.200	0.267	0.290	0.305	0.535	49324.817	+	+
cob_1194	758	0.002	0.002	0.012	0.162	0.305	0.116	19246.347	-	-
cob_1194	534	0	0	0	0.290	0.305	0.349	24660.239	-	-
cob_1194	714	0.061	0.061	0.150	0.325	0.631	0.349	50118.609	+	+
cob_1194	313	0	0	0.150	0.223	0.305	0.535	31437.642	-	-
cob_1194	604	0	0.028	0.073	0.223	0.305	0.535	31254.469	-	-
cob_1194	596	0	0.002	0.012	0.290	0.305	0.116	20457.535	-	-
cob_1194	177	0.014	0.054	0.057	0.290	0.631	0.349	45651.528	+	+
cob_1194	285	0.009	0.042	0.073	0.223	0.631	0.349	44528.147	+	+
cob_1194	981	0.014	0.054	0.057	0.290	0.631	0.349	45651.528	+	+
cob_1194	934	0.054	0.200	0.267	0.223	0.305	0.535	48252.801	-	+
cob_1194	579	0.028	0.042	0.073	0.223	0.305	0.349	29230.206	+	-
cob_1194	563	0.002	0.028	0.073	0.162	0.631	0.116	38204.825	+	+
cob_1194	597	0	0	0.341	0.325	0.305	0.349	33493.282	-	-
cob_1194	15	0.002	0.005	0.002	0.290	0.305	0.349	25078.213	-	-
cob_1194	527	0	0.012	0.341	0.325	0.305	0.116	29581.859	-	-
cob_1194	568	0	0	0.057	0.223	0.305	0.535	29099.768	-	-
cob_1194	1118	0	0.007	0.267	0.290	0.305	0.116	27098.237	+	-
cob_1194	724	0.075	0.115	0.341	0.223	0.631	0.535	61294.746	+	+
cob_1194	37	0	0	0.002	0.290	0.305	0.535	28423.375	-	-
cob_1194	807	0.007	0.063	0.267	0.162	0.024	0.349	20504.948	+	-
cob_1194	852	0.040	0.054	0.057	0.290	0.305	0.349	30555.030	+	-
cob_1194	574	0	0.028	0.073	0.162	0.305	0.535	30645.262	-	-
ccmFn_1785	371	0	0.023	0	0.325	0.631	0.116	37661.326	+	+
ccmFn_1785	778	0.068	0.200	0.267	0.290	0.305	0.535	49324.817	+	+
ccmFn_1785	549	0.028	0.042	0.073	0.223	0.631	0.349	45065.330	+	+
ccmFn_1785	942	0.023	0.075	0.150	0.325	0.631	0.349	49917.651	+	+
ccmFn_1785	793	0.117	0.211	0.341	0.290	0.631	0.535	69140.828	+	+
ccmFn_1785	136	0.099	0.211	0.341	0.325	0.631	0.535	68953.190	+	+
ccmFn_1785	1178	0	0.007	0.267	0.162	0.305	0.116	25819.901	-	-
ccmFn_1785	141	0.059	0.075	0.150	0.325	0.305	0.349	35089.745	+	+
ccmFn_1785	1231	0.068	0.200	0.267	0.290	0.305	0.535	49324.817	-	+
ccmFn_1785	946	0.075	0.115	0.341	0.223	0.631	0.535	61294.746	+	+
ccmFn_1785	738	0	0.023	0	0.223	0.305	0.349	25446.791	-	-
ccmFn_1785	1317	0.061	0.061	0.150	0.325	0.631	0.349	50118.609	+	+
ccmFn_1785	120	0.033	0.063	0.267	0.162	0.631	0.349	50727.992	+	+
ccmFn_1785	310	0	0	0.057	0.223	0.305	0.535	29099.768	-	-
ccmFn_1785	194	0.007	0.012	0.341	0.223	0.305	0.116	28764.629	-	-
ccmFn_1785	706	0.117	0.211	0.341	0.290	0.631	0.535	69140.828	+	+
ccmFn_1785	1172	0	0.007	0	0.223	0.305	0.116	19788.551	-	-
ccmFn_1785	744	0.059	0.075	0.150	0.325	0.631	0.349	50924.869	+	+
ccmFn_1785	1386	0.059	0.075	0.150	0.325	0.631	0.349	50924.869	+	+
ccmFn_1785	1257	0.061	0.061	0.150	0.325	0.631	0.349	50118.609	+	+
ccmFn_1785	1688	0	0.002	0.012	0.162	0.305	0.116	19179.199	-	-
ccmFn_1785	578	0	0.012	0.341	0.162	0.305	0.116	27953.978	-	-
ccmFn_1785	697	0.075	0.115	0.341	0.223	0.631	0.535	61294.746	+	+
ccmFn_1785	1529	0	0.007	0	0.162	0.305	0.116	19179.344	-	-
ccmFn_1785	468	0.059	0.075	0.150	0.325	0.631	0.349	50924.869	+	+
ccmFn_1785	1465	0.117	0.211	0.341	0.290	0.631	0.535	69140.828	+	+
ccmFn_1785	1285	0.068	0.200	0.267	0.290	0.305	0.535	49324.817	+	+
ccmFn_1785	1429	0.099	0.211	0.341	0.325	0.631	0.535	68953.190	+	+
ccmFn_1785	1302	0.040	0.054	0.057	0.290	0.631	0.349	46390.154	+	+
ccmFn_1785	1421	0.007	0.012	0.341	0.223	0.305	0.116	28764.629	-	-
ccmFn_1785	1513	0.075	0.115	0.341	0.223	0.631	0.535	61294.746	+	+
ccmFn_1785	1194	0	0	0	0.325	0.305	0.349	25009.784	-	-
ccmFn_1785	809	0	0.007	0.267	0.223	0.305	0.116	26429.108	-	-
ccmFn_1785	183	0	0	0	0.325	0.305	0.349	25009.784	-	-
ccmFn_1785	97	0.054	0.200	0.267	0.223	0.305	0.535	48252.801	+	+
ccmFn_1785	1548	0.061	0.061	0.150	0.325	0.024	0.349	20634.191	+	-
ccmFn_1785	1335	0.061	0.061	0.150	0.325	0.631	0.349	50118.609	+	+
ccmFn_1785	1368	0.061	0.061	0.150	0.325	0.631	0.349	50118.609	+	+
ccmFn_1785	750	0	0	0	0.290	0.305	0.349	24660.239	-	-
ccmFn_1785	1500	0.007	0.063	0.267	0.162	0.631	0.349	49989.366	+	+
ccmFn_1785	1191	0	0	0.012	0.162	0.305	0.349	23672.894	-	-
ccmFn_1785	1449	0.028	0.042	0.073	0.223	0.631	0.349	45065.330	+	+
ccmFn_1785	766	0.117	0.211	0.341	0.290	0.631	0.535	69140.828	+	+
ccmFn_1785	37	0.035	0.200	0.267	0.325	0.305	0.535	48734.292	+	+
ccmFn_1785	1453	0.068	0.200	0.267	0.290	0.305	0.535	49324.817	+	+
ccmFn_1785	247	0.117	0.211	0.341	0.290	0.631	0.535	69140.828	+	+
nad7_1187	384	0.002	0.005	0.002	0.290	0.631	0.349	40913.337	+	+
nad7_1187	1074	0.005	0.028	0.073	0.223	0.305	0.349	27685.319	-	-
nad7_1187	770	0	0.021	0.030	0.325	0.631	0.116	38274.323	+	+
nad7_1187	336	0.002	0.005	0.002	0.290	0.631	0.349	40913.337	+	+
nad7_1187	682	0.002	0.028	0.073	0.325	0.305	0.535	32340.291	-	-
nad7_1187	1111	0.068	0.200	0.267	0.290	0.305	0.535	49324.817	+	+
nad7_1187	136	0.117	0.211	0.341	0.290	0.631	0.535	69140.828	+	+
nad7_1187	1155	0	0	0	0.290	0.305	0.349	24660.239	-	-
nad7_1187	785	0	0.007	0	0.325	0.305	0.116	20807.225	-	-
nad7_1187	869	0	0.007	0.267	0.290	0.305	0.116	27098.237	-	-
nad7_1187	44	0	0.012	0.341	0.325	0.305	0.116	29581.859	+	-
nad7_1187	1125	0.002	0.005	0.002	0.290	0.305	0.349	25078.213	+	-
nad7_1187	82	0.117	0.211	0.341	0.290	0.631	0.535	69140.828	+	+
nad7_1187	252	0.002	0.005	0.002	0.290	0.631	0.349	40913.337	+	+
nad7_1187	740	0	0.021	0.030	0.223	0.631	0.116	37255.649	+	+
nad7_1187	534	0.012	0.063	0.267	0.162	0.631	0.349	50123.661	+	+
nad7_1187	316	0.075	0.115	0.341	0.223	0.631	0.535	61294.746	+	+
nad7_1187	447	0.061	0.061	0.150	0.325	0.305	0.349	34283.485	+	+
nad7_1187	345	0.014	0.054	0.057	0.290	0.631	0.349	45651.528	+	+
nad7_1187	596	0.007	0.012	0.341	0.325	0.305	0.116	29783.303	-	-
nad7_1187	699	0.023	0.075	0.150	0.325	0.631	0.349	49917.651	+	+
nad7_1187	584	0	0.007	0.267	0.325	0.305	0.116	27447.782	-	-
nad7_1187	735	0.061	0.061	0.150	0.325	0.631	0.349	50118.609	+	+
nad7_1187	225	0.002	0.002	0.150	0.325	0.040	0.349	16093.475	+	-
nad7_1187	446	0	0.012	0.341	0.162	0.305	0.116	27953.978	-	-
nad7_1187	245	0.002	0.028	0.073	0.290	0.631	0.116	39483.161	+	+
nad7_1187	579	0.002	0.005	0.002	0.290	0.631	0.349	40913.337	+	+
nad7_1187	974	0.002	0.028	0.073	0.162	0.631	0.116	38204.825	+	+
nad7_1187	480	0.005	0.028	0.073	0.223	0.305	0.349	27685.319	-	-
nad7_1187	715	0	0.028	0.073	0.223	0.305	0.535	31254.469	-	-
nad7_1187	354	0.002	0.005	0.002	0.290	0.631	0.349	40913.337	+	+
nad7_1187	927	0.002	0.005	0.002	0.290	0.631	0.349	40913.337	+	+
nad7_1187	964	0.035	0.200	0.267	0.325	0.305	0.535	48734.292	-	+
nad7_1187	837	0.014	0.028	0.073	0.223	0.305	0.349	27953.910	+	-
nad7_1187	725	0	0.023	0	0.290	0.631	0.116	37311.781	+	+
nad7_1187	50	0	0.007	0.267	0.162	0.305	0.116	25819.901	-	-
nad7_1187	210	0.002	0.005	0.002	0.290	0.631	0.349	40913.337	+	+
nad7_1187	390	0.059	0.075	0.150	0.325	0.305	0.349	35089.745	-	+
nad7_1187	1104	0.014	0.028	0.073	0.223	0.631	0.349	43789.034	+	+
nad7_1187	1089	0.014	0.054	0.057	0.290	0.631	0.349	45651.528	+	+
nad7_1187	98	0	0	0	0.325	0.040	0.116	7498.411	+	-
nad7_1187	797	0	0.012	0.341	0.290	0.305	0.116	29232.314	-	-
nad7_1187	37	0.099	0.211	0.341	0.325	0.631	0.535	68953.190	+	+
nad7_1187	810	0	0	0	0.290	0.305	0.349	24660.239	-	-
nad7_1187	76	0.117	0.211	0.341	0.290	0.631	0.535	69140.828	+	+
nad7_1187	43	0.033	0.115	0.341	0.162	0.631	0.535	59476.877	+	+
Homologous_with_ORF324_of_Sugar_beet_867	161	0	0.002	0.012	0.162	0.305	0.116	19179.199	-	-
Homologous_with_ORF324_of_Sugar_beet_867	252	0	0	0	0.162	0.305	0.349	23381.903	-	-
Homologous_with_ORF324_of_Sugar_beet_867	463	0	0	0.002	0.325	0.305	0.535	28772.920	-	-
Homologous_with_ORF324_of_Sugar_beet_867	114	0	0	0	0.162	0.305	0.349	23381.903	-	-
Homologous_with_ORF324_of_Sugar_beet_867	729	0	0	0	0.162	0.305	0.349	23381.903	-	-
Homologous_with_ORF324_of_Sugar_beet_867	800	0.002	0.002	0.012	0.290	0.305	0.116	20524.683	-	-
Homologous_with_ORF324_of_Sugar_beet_867	585	0	0	0.012	0.162	0.305	0.349	23672.894	-	-
Homologous_with_ORF324_of_Sugar_beet_867	537	0	0	0.007	0.223	0.305	0.349	24167.694	-	-
Homologous_with_ORF324_of_Sugar_beet_867	209	0.002	0.002	0.012	0.223	0.305	0.116	19855.554	-	-
Homologous_with_ORF324_of_Sugar_beet_867	335	0	0.007	0	0.325	0.305	0.116	20807.225	-	-
Homologous_with_ORF324_of_Sugar_beet_867	232	0.009	0.200	0.267	0.162	0.305	0.535	46367.784	-	+
Homologous_with_ORF324_of_Sugar_beet_867	82	0.009	0.200	0.267	0.162	0.305	0.535	46367.784	-	+
Containing_a_small_nuclear_sequence_489	271	0.068	0.200	0.267	0.290	0.305	0.535	49324.817	-	+
Containing_a_small_nuclear_sequence_489	127	0	0.028	0.073	0.223	0.305	0.535	31254.469	-	-
Containing_a_small_nuclear_sequence_489	359	0	0.012	0.341	0.290	0.305	0.116	29232.314	-	-
Containing_a_small_nuclear_sequence_489	453	0	0	0	0.290	0.305	0.349	24660.239	-	-
Containing_a_small_nuclear_sequence_489	296	0	0.002	0.012	0.325	0.305	0.116	20807.080	-	-
Containing_a_small_nuclear_sequence_489	462	0	0	0.002	0.325	0.305	0.349	25069.474	-	-
Containing_a_small_nuclear_sequence_489	332	0	0.002	0.012	0.290	0.305	0.116	20457.535	-	-
nad4_1488	165	0.061	0.061	0.150	0.325	0.631	0.349	50118.609	+	+
nad4_1488	375	0.059	0.075	0.150	0.325	0.631	0.349	50924.869	+	+
nad4_1488	376	0	0	0.150	0.223	0.305	0.535	31437.642	-	-
nad4_1488	1432	0.035	0.200	0.267	0.325	0.305	0.535	48734.292	+	+
nad4_1488	1347	0	0.012	0.341	0.162	0.305	0.349	32593.241	-	-
nad4_1488	1390	0	0.028	0.073	0.223	0.305	0.535	31254.469	-	-
nad4_1488	1404	0.061	0.061	0.150	0.325	0.631	0.349	50118.609	+	+
nad4_1488	418	0	0.028	0.073	0.290	0.305	0.535	31923.598	-	-
nad4_1488	134	0.007	0.012	0.341	0.162	0.305	0.116	28155.422	-	-
nad4_1488	400	0.033	0.115	0.341	0.162	0.631	0.535	59476.877	+	+
nad4_1488	714	0	0	0	0.290	0.305	0.349	24660.239	-	-
nad4_1488	361	0.005	0.016	0	0.290	0.040	0.535	16644.847	+	-
nad4_1488	1431	0.012	0.063	0.267	0.162	0.305	0.349	34288.537	+	+
nad4_1488	316	0.117	0.211	0.341	0.290	0.631	0.535	69140.828	+	+
nad4_1488	163	0.054	0.200	0.267	0.223	0.305	0.535	48252.801	+	+
nad4_1488	1372	0.033	0.115	0.341	0.162	0.631	0.535	59476.877	+	+
nad4_1488	1416	0.014	0.054	0.057	0.290	0.631	0.349	45651.528	+	+
nad4_1488	10	0	0	0.057	0.223	0.305	0.535	29099.768	-	-
nad4_1488	415	0.054	0.200	0.267	0.223	0.305	0.535	48252.801	+	+
nad4_1488	927	0.002	0.002	0.002	0.290	0.305	0.349	24932.645	-	-
nad4_1488	157	0	0.028	0.073	0.223	0.305	0.535	31254.469	-	-
nad4_1488	1303	0	0	0.150	0.223	0.305	0.535	31437.642	-	-
nad4_1488	436	0.033	0.115	0.341	0.162	0.631	0.535	59476.877	+	+
nad4_1488	153	0.007	0.063	0.267	0.162	0.631	0.349	49989.366	+	+
nad4_1488	448	0.068	0.200	0.267	0.290	0.305	0.535	49324.817	+	+
nad4_1488	432	0.028	0.042	0.073	0.223	0.631	0.349	45065.330	+	+
nad4_1488	73	0.009	0.016	0	0.223	0.040	0.535	16110.014	+	-
nad4_1488	1136	0	0.007	0	0.290	0.305	0.116	20457.680	-	-
nad4_1488	43	0.054	0.200	0.267	0.223	0.305	0.535	48252.801	+	+
nad4_1488	196	0.075	0.115	0.341	0.223	0.631	0.535	61294.746	+	+
nad4_1488	810	0	0	0	0.223	0.305	0.349	23991.110	-	-
nad4_1488	405	0	0	0	0.223	0.305	0.349	23991.110	-	-
nad2_1467	365	0	0.002	0.012	0.223	0.305	0.116	19788.406	-	-
nad2_1467	1092	0	0	0	0.325	0.040	0.349	12137.674	+	-
nad2_1467	1084	0	0	0	0.290	0.631	0.535	44198.809	+	+
nad2_1467	1050	0	0	0.007	0.223	0.040	0.349	11295.584	+	-
nad2_1467	984	0	0	0.002	0.290	0.631	0.349	40555.053	+	+
nad2_1467	609	0	0	0.002	0.290	0.024	0.349	11070.635	+	-
nad2_1467	790	0.009	0.200	0.267	0.162	0.305	0.535	46367.784	-	+
nad2_1467	240	0.040	0.054	0.057	0.290	0.631	0.349	46390.154	+	+
nad2_1467	440	0	0.007	0	0.162	0.305	0.116	19179.344	-	-
nad2_1467	1224	0	0	0	0.290	0.040	0.349	11788.129	+	-
nad2_1467	202	0.068	0.200	0.267	0.290	0.305	0.535	49324.817	+	+
nad2_1467	604	0	0	0	0.290	0.024	0.535	14714.391	+	-
nad2_1467	308	0	0.012	0.341	0.290	0.305	0.116	29232.314	-	-
nad2_1467	421	0	0	0.002	0.325	0.305	0.535	28772.920	-	-
nad2_1467	1402	0.035	0.200	0.267	0.325	0.305	0.535	48734.292	-	+
nad2_1467	596	0	0	0	0.325	0.040	0.116	7498.411	+	-
nad2_1467	1259	0.002	0.002	0.012	0.325	0.305	0.116	20874.228	-	-
nad2_1467	633	0	0	0.030	0.223	0.305	0.349	24749.676	-	-
nad2_1467	1212	0	0	0.002	0.290	0.631	0.349	40555.053	+	+
nad2_1467	462	0	0	0	0.223	0.305	0.349	23991.110	-	-
nad2_1467	753	0	0	0	0.162	0.305	0.349	23381.903	-	-
nad2_1467	343	0.117	0.211	0.341	0.290	0.631	0.535	69140.828	+	+
nad2_1467	181	0.075	0.115	0.341	0.223	0.631	0.535	61294.746	+	+
nad2_1467	612	0	0	0	0.290	0.631	0.349	40495.363	+	+
nad2_1467	234	0.012	0.063	0.267	0.162	0.305	0.349	34288.537	+	+
nad2_1467	207	0.033	0.063	0.267	0.162	0.631	0.349	50727.992	+	+
nad2_1467	954	0	0	0	0.325	0.631	0.349	40844.908	+	+
nad2_1467	1391	0	0.007	0.007	0.290	0.631	0.116	36469.388	+	+
nad2_1467	864	0	0	0.007	0.223	0.631	0.349	40002.818	+	+
nad2_1467	154	0.075	0.115	0.341	0.223	0.631	0.535	61294.746	+	+
nad2_1467	1458	0	0	0	0.223	0.305	0.349	23991.110	-	-
nad2_1467	1203	0	0	0	0.290	0.040	0.349	11788.129	+	-
nad2_1467	1064	0	0.007	0.267	0.290	0.305	0.116	27098.237	-	-
nad2_1467	1073	0	0.007	0.267	0.290	0.305	0.116	27098.237	-	-
nad2_1467	615	0	0	0.007	0.223	0.040	0.349	11295.584	+	-
nad2_1467	782	0	0.002	0.012	0.162	0.305	0.116	19179.199	-	-
nad2_1467	369	0.007	0.063	0.267	0.162	0.631	0.349	49989.366	+	+
nad2_1467	213	0.023	0.075	0.150	0.325	0.631	0.349	49917.651	+	+
nad2_1467	1025	0	0.007	0.267	0.223	0.305	0.116	26429.108	-	-
nad2_1467	555	0	0	0	0.290	0.631	0.349	40495.363	+	+
nad2_1467	417	0.007	0.063	0.267	0.162	0.631	0.349	49989.366	+	+
nad2_1467	1054	0	0	0.150	0.290	0.305	0.535	32106.770	+	-
nad2_1467	765	0	0	0	0.325	0.631	0.349	40844.908	+	+
nad2_1467	766	0	0	0	0.325	0.024	0.535	15063.936	+	-
nad2_1467	1427	0	0.012	0.341	0.290	0.305	0.116	29232.314	-	-
nad2_1467	603	0	0	0	0.325	0.631	0.349	40844.908	+	+
nad2_1467	658	0	0	0.150	0.290	0.305	0.535	32106.770	-	-
ccmB_621	391	0.035	0.200	0.267	0.325	0.305	0.535	48734.292	+	+
ccmB_621	571	0.054	0.200	0.267	0.223	0.305	0.535	48252.801	+	+
ccmB_621	127	0.117	0.211	0.341	0.290	0.631	0.535	69140.828	+	+
ccmB_621	565	0.033	0.115	0.341	0.162	0.631	0.535	59476.877	+	+
ccmB_621	193	0.075	0.115	0.341	0.223	0.631	0.535	61294.746	+	+
ccmB_621	427	0.099	0.211	0.341	0.325	0.631	0.535	68953.190	+	+
ccmB_621	180	0.007	0.063	0.267	0.162	0.631	0.349	49989.366	+	+
ccmB_621	136	0.033	0.115	0.341	0.162	0.631	0.535	59476.877	+	+
ccmB_621	366	0.061	0.061	0.150	0.325	0.631	0.349	50118.609	+	+
ccmB_621	595	0.099	0.211	0.341	0.325	0.631	0.535	68953.190	+	+
ccmB_621	27	0.040	0.054	0.057	0.290	0.631	0.349	46390.154	+	+
ccmB_621	512	0	0.012	0.341	0.162	0.305	0.116	27953.978	-	-
ccmB_621	466	0.099	0.211	0.341	0.325	0.631	0.535	68953.190	+	+
ccmB_621	484	0.117	0.211	0.341	0.290	0.631	0.535	69140.828	+	+
ccmB_621	303	0.059	0.075	0.150	0.325	0.631	0.349	50924.869	+	+
ccmB_621	581	0.007	0.012	0.341	0.162	0.305	0.116	28155.422	-	-
ccmB_621	178	0.054	0.200	0.267	0.223	0.305	0.535	48252.801	+	+
ccmB_621	148	0.099	0.211	0.341	0.325	0.631	0.535	68953.190	+	+
ccmB_621	550	0.117	0.211	0.341	0.290	0.631	0.535	69140.828	+	+
ccmB_621	285	0.061	0.061	0.150	0.325	0.305	0.349	34283.485	+	+
ccmB_621	343	0	0	0.002	0.290	0.305	0.535	28423.375	-	-
ccmB_621	502	0.068	0.200	0.267	0.290	0.305	0.535	49324.817	+	+
ccmB_621	441	0	0	0	0.162	0.305	0.349	23381.903	-	-
ccmB_621	475	0.068	0.200	0.267	0.290	0.305	0.535	49324.817	+	+
ccmB_621	511	0.033	0.115	0.341	0.162	0.631	0.535	59476.877	+	+
ccmB_621	79	0.099	0.211	0.341	0.325	0.631	0.535	68953.190	+	+
ccmB_621	42	0.007	0.063	0.267	0.162	0.305	0.349	34154.242	+	-
ccmB_621	158	0	0.021	0.030	0.162	0.631	0.116	36646.442	+	+
ccmB_621	610	0.117	0.211	0.341	0.290	0.631	0.535	69140.828	+	+
ccmB_621	474	0.012	0.063	0.267	0.162	0.631	0.349	50123.661	+	+
ccmB_621	513	0.059	0.075	0.150	0.325	0.305	0.349	35089.745	+	+
ccmB_621	553	0.099	0.211	0.341	0.325	0.631	0.535	68953.190	+	+
ccmB_621	211	0.075	0.115	0.341	0.223	0.631	0.535	61294.746	+	+
ccmB_621	153	0.061	0.061	0.150	0.325	0.631	0.349	50118.609	+	+
ccmB_621	568	0.075	0.115	0.341	0.223	0.631	0.535	61294.746	+	+
ccmB_621	265	0	0.028	0.073	0.223	0.305	0.535	31254.469	-	-
ccmB_621	337	0.035	0.200	0.267	0.325	0.305	0.535	48734.292	+	+
ccmB_621	132	0.040	0.054	0.057	0.290	0.631	0.349	46390.154	+	+
ccmB_621	507	0	0	0.007	0.223	0.305	0.349	24167.694	-	-
ccmB_621	86	0	0.021	0.030	0.325	0.631	0.116	38274.323	+	+
ccmB_621	171	0.007	0.063	0.267	0.162	0.631	0.349	49989.366	+	+
ccmB_621	242	0.002	0.002	0.012	0.223	0.305	0.116	19855.554	-	-
possible_ATP8_468	447	0	0	0	0.325	0.305	0.349	25009.784	-	-
possible_ATP8_468	392	0	0.007	0	0.223	0.305	0.116	19788.551	-	-
possible_ATP8_468	259	0	0	0.002	0.290	0.305	0.535	28423.375	-	-
possible_ATP8_468	57	0.009	0.042	0.073	0.223	0.305	0.349	28693.023	+	-
possible_ATP8_468	198	0	0.012	0.341	0.162	0.305	0.349	32593.241	-	-
possible_ATP8_468	442	0.068	0.200	0.267	0.290	0.305	0.535	49324.817	+	+
possible_ATP8_468	199	0.099	0.211	0.341	0.325	0.631	0.535	68953.190	+	+
possible_ATP8_468	122	0.002	0.028	0.073	0.290	0.631	0.116	39483.161	+	+
possible_ATP8_468	249	0	0	0	0.290	0.305	0.349	24660.239	-	-
orf173_522	234	0	0.023	0	0.223	0.305	0.349	25446.791	-	-
orf173_522	399	0.009	0.042	0.073	0.223	0.305	0.349	28693.023	-	-
orf173_522	351	0	0	0	0.290	0.305	0.349	24660.239	-	-
orf173_522	435	0.061	0.061	0.150	0.325	0.305	0.349	34283.485	-	+
orf173_522	153	0	0	0	0.290	0.305	0.349	24660.239	-	-
cox3_843	737	0	0.007	0	0.290	0.305	0.116	20457.680	-	-
cox3_843	275	0.002	0.002	0.012	0.325	0.305	0.116	20874.228	-	-
cox3_843	798	0.061	0.061	0.150	0.325	0.631	0.349	50118.609	+	+
cox3_843	380	0	0.007	0	0.325	0.305	0.116	20807.225	-	-
